# Supplementary material for: Partial Replacement of Ground Corn with Glycerol in Beef Cattle Diets: Intake, Digestibility, Performance, and Carcass Characteristics
Source: PLoS One. 2016 Jan 28;11(1):e0148224. doi: 10.1371/journal.pone.0148224 (PMC4731075; doi:10.1371/journal.pone.0148224)
Supplement: S1 Table — (XLSX) [file pone.0148224.s002.xlsx]

## Sheet: Experimental final data
Intake, digestibility, and G:F data							Performance and carcass characteristcx dada						Two Types of Carcass Classification
Pen #	Glycerol inclusion	Variable	Value	Unit			Animal #	Glycerol inclusion	Variable	Value	Unit		Carcass #	Ultrasound scorre	Abattoir score
46	0	DM intake	11.22	kg/d			1	10	Initial BW	432	kg		1	2	1
52	0	DM intake	10.6	kg/d			2	10	Initial BW	412	kg		2	2	1	Score	mm
54	0	DM intake	9.87	kg/d			3	10	Initial BW	436	kg		3	2	1	(1) thin	0 a 1
55	0	DM intake	10.73	kg/d			4	10	Initial BW	410	kg		4	2	1	(2) scarce	1 a 3
63	0	DM intake	10.25	kg/d			5	10	Initial BW	456	kg		5	2	1	(3) medium	3 a 6
48	5	DM intake	9.28	kg/d			6	10	Initial BW	450	kg		6	2	1	(4) uniform	6 a 10
50	5	DM intake	10.88	kg/d			7	10	Initial BW	442	kg		7	2	1	(5) excessive	over 10
51	5	DM intake	10.68	kg/d			8	10	Initial BW	428	kg		8	2	1
56	5	DM intake	9.65	kg/d			9	10	Initial BW	416	kg		9	2	1
58	5	DM intake	10.26	kg/d			10	10	Initial BW	422	kg		10	2	1
45	10	DM intake	10.99	kg/d			11	10	Initial BW	474	kg		11	3	1
47	10	DM intake	10.34	kg/d			12	10	Initial BW	432	kg		12	3	1
57	10	DM intake	9.4	kg/d			13	10	Initial BW	400	kg		13	3	1
60	10	DM intake	9.44	kg/d			14	10	Initial BW	410	kg		14	3	1
65	10	DM intake	10.69	kg/d			15	10	Initial BW	456	kg		15	3	1
49	15	DM intake	9.74	kg/d			16	10	Initial BW	430	kg		16	4	2
53	15	DM intake	10.23	kg/d			17	10	Initial BW	418	kg		17	2	2
59	15	DM intake	8.84	kg/d			18	10	Initial BW	432	kg		18	2	2
61	15	DM intake	9	kg/d			19	10	Initial BW	412	kg		19	2	2
62	15	DM intake	10.07	kg/d			20	10	Initial BW	454	kg		20	2	2
46	0	CP intake	1.69	kg/d			21	10	Initial BW	438	kg		21	2	2
52	0	CP intake	1.6	kg/d			22	10	Initial BW	446	kg		22	2	2
54	0	CP intake	1.49	kg/d			23	10	Initial BW	462	kg		23	2	2
55	0	CP intake	1.62	kg/d			24	10	Initial BW	420	kg		24	2	2
63	0	CP intake	1.55	kg/d			25	10	Initial BW	426	kg		25	2	2
48	5	CP intake	1.43	kg/d			26	10	Initial BW	416	kg		26	2	2
50	5	CP intake	1.68	kg/d			27	10	Initial BW	424	kg		27	2	2
51	5	CP intake	1.65	kg/d			28	10	Initial BW	430	kg		28	2	2
56	5	CP intake	1.49	kg/d			29	10	Initial BW	416	kg		29	2	2
58	5	CP intake	1.59	kg/d			30	10	Initial BW	436	kg		30	2	2
45	10	CP intake	1.64	kg/d			31	10	Initial BW	420	kg		31	2	2
47	10	CP intake	1.54	kg/d			32	10	Initial BW	460	kg		32	2	2
57	10	CP intake	1.4	kg/d			33	10	Initial BW	448	kg		33	2	2
60	10	CP intake	1.41	kg/d			34	10	Initial BW	428	kg		34	2	2
65	10	CP intake	1.59	kg/d			35	10	Initial BW	430	kg		35	2	2
49	15	CP intake	1.52	kg/d			36	10	Initial BW	416	kg		36	2	2
53	15	CP intake	1.6	kg/d			37	10	Initial BW	416	kg		37	2	2
59	15	CP intake	1.38	kg/d			38	10	Initial BW	430	kg		38	2	2
61	15	CP intake	1.41	kg/d			39	10	Initial BW	450	kg		39	2	2
62	15	CP intake	1.57	kg/d			40	10	Initial BW	438	kg		40	2	2
46	0	NDF intake	3.04	kg/d			41	10	Initial BW	418	kg		41	2	2
52	0	NDF intake	2.87	kg/d			42	10	Initial BW	416	kg		42	2	2
54	0	NDF intake	2.67	kg/d			43	10	Initial BW	420	kg		43	2	2
55	0	NDF intake	2.91	kg/d			44	10	Initial BW	438	kg		44	2	2
63	0	NDF intake	2.78	kg/d			45	10	Initial BW	440	kg		45	2	2
48	5	NDF intake	2.33	kg/d			46	10	Initial BW	436	kg		46	2	2
50	5	NDF intake	2.73	kg/d			47	10	Initial BW	424	kg		47	2	2
51	5	NDF intake	2.68	kg/d			48	10	Initial BW	436	kg		48	2	2
56	5	NDF intake	2.42	kg/d			49	10	Initial BW	426	kg		49	2	2
58	5	NDF intake	2.57	kg/d			50	10	Initial BW	410	kg		50	2	2
45	10	NDF intake	2.67	kg/d			51	10	Initial BW	418	kg		51	2	2
47	10	NDF intake	2.51	kg/d			52	10	Initial BW	440	kg		52	2	2
57	10	NDF intake	2.28	kg/d			53	10	Initial BW	466	kg		53	2	2
60	10	NDF intake	2.29	kg/d			54	10	Initial BW	450	kg		54	2	2
65	10	NDF intake	2.59	kg/d			55	10	Initial BW	440	kg		55	2	2
49	15	NDF intake	2.46	kg/d			56	10	Initial BW	430	kg		56	2	2
53	15	NDF intake	2.58	kg/d			57	10	Initial BW	428	kg		57	2	2
59	15	NDF intake	2.23	kg/d			58	10	Initial BW	388	kg		58	2	2
61	15	NDF intake	2.27	kg/d			59	10	Initial BW	424	kg		59	2	2
62	15	NDF intake	2.54	kg/d			60	10	Initial BW	442	kg		60	2	2
46	0	NFC intake	5.81	kg/d			61	10	Initial BW	408	kg		61	2	2
52	0	NFC intake	4.87	kg/d			62	10	Initial BW	400	kg		62	2	2
54	0	NFC intake	4.53	kg/d			63	10	Initial BW	428	kg		63	2	2
55	0	NFC intake	4.93	kg/d			64	10	Initial BW	448	kg		64	2	2
63	0	NFC intake	4.71	kg/d			65	10	Initial BW	414	kg		65	2	2
48	5	NFC intake	4.39	kg/d			66	10	Initial BW	428	kg		66	2	2
50	5	NFC intake	5.15	kg/d			67	10	Initial BW	422	kg		67	2	2
51	5	NFC intake	5.05	kg/d			68	10	Initial BW	416	kg		68	2	2
56	5	NFC intake	4.57	kg/d			69	10	Initial BW	430	kg		69	2	2
58	5	NFC intake	4.85	kg/d			70	10	Initial BW	398	kg		70	2	2
45	10	NFC intake	5.38	kg/d			71	10	Initial BW	442	kg		71	2	2
47	10	NFC intake	5.07	kg/d			72	10	Initial BW	428	kg		72	2	2
57	10	NFC intake	4.61	kg/d			73	10	Initial BW	442	kg		73	2	2
60	10	NFC intake	4.63	kg/d			74	10	Initial BW	444	kg		74	2	2
65	10	NFC intake	5.24	kg/d			75	10	Initial BW	412	kg		75	2	2
49	15	NFC intake	4.54	kg/d			76	10	Initial BW	420	kg		76	2	2
53	15	NFC intake	4.76	kg/d			77	10	Initial BW	424	kg		77	2	2
59	15	NFC intake	4.11	kg/d			78	10	Initial BW	426	kg		78	2	2
61	15	NFC intake	4.19	kg/d			79	10	Initial BW	440	kg		79	2	2
62	15	NFC intake	4.69	kg/d			80	10	Initial BW	428	kg		80	2	2
45	10	DM intake, bw	2.23559	% BW			81	10	Initial BW	476	kg		81	2	2
46	0	DM intake, bw	2.36606	% BW			82	10	Initial BW	394	kg		82	2	2
47	10	DM intake, bw	2.25195	% BW			83	10	Initial BW	434	kg		83	2	2
48	5	DM intake, bw	2.2581	% BW			84	10	Initial BW	432	kg		84	2	2
49	15	DM intake, bw	2.17154	% BW			85	10	Initial BW	452	kg		85	2	2
50	5	DM intake, bw	2.29922	% BW			86	10	Initial BW	440	kg		86	2	2
51	5	DM intake, bw	2.43701	% BW			87	10	Initial BW	400	kg		87	2	2
52	0	DM intake, bw	2.23264	% BW			88	10	Initial BW	396	kg		88	2	2
53	15	DM intake, bw	2.19385	% BW			89	10	Initial BW	422	kg		89	2	2
54	0	DM intake, bw	2.41343	% BW			90	10	Initial BW	414	kg		90	2	2
55	0	DM intake, bw	2.47607	% BW			91	10	Initial BW	452	kg		91	2	2
56	5	DM intake, bw	2.4009	% BW			92	10	Initial BW	462	kg		92	2	2
57	10	DM intake, bw	2.31626	% BW			93	10	Initial BW	434	kg		93	2	2
58	5	DM intake, bw	2.40061	% BW			94	10	Initial BW	418	kg		94	2	2
59	15	DM intake, bw	2.17536	% BW			95	10	Initial BW	444	kg		95	2	2
60	10	DM intake, bw	2.32185	% BW			96	10	Initial BW	434	kg		96	2	2
61	15	DM intake, bw	2.20758	% BW			97	10	Initial BW	438	kg		97	2	2
62	15	DM intake, bw	2.37939	% BW			98	10	Initial BW	432	kg		98	2	2
63	0	DM intake, bw	2.50854	% BW			99	10	Initial BW	388	kg		99	2	2
65	10	DM intake, bw	2.50166	% BW			100	10	Initial BW	388	kg		100	2	2
45	10	OM intake	10.1423	kg/d			101	10	Initial BW	420	kg		101	2	2
46	0	OM intake	10.4017	kg/d			102	10	Initial BW	446	kg		102	2	2
47	10	OM intake	9.54828	kg/d			103	10	Initial BW	422	kg		103	2	2
48	5	OM intake	8.57985	kg/d			104	10	Initial BW	402	kg		104	2	2
49	15	OM intake	8.92973	kg/d			105	10	Initial BW	438	kg		105	2	2
50	5	OM intake	10.0598	kg/d			106	10	Initial BW	404	kg		106	2	2
51	5	OM intake	9.87328	kg/d			107	10	Initial BW	416	kg		107	2	2
52	0	OM intake	9.83208	kg/d			108	10	Initial BW	416	kg		108	2	2
53	15	OM intake	9.37687	kg/d			109	10	Initial BW	406	kg		109	2	2
54	0	OM intake	9.1481	kg/d			110	10	Initial BW	388	kg		110	2	2
55	0	OM intake	9.94498	kg/d			111	10	Initial BW	420	kg		111	2	2
56	5	OM intake	8.92476	kg/d			112	10	Initial BW	404	kg		112	2	2
57	10	OM intake	8.68264	kg/d			113	10	Initial BW	396	kg		113	2	2
58	5	OM intake	9.4873	kg/d			114	10	Initial BW	438	kg		114	2	2
59	15	OM intake	8.09879	kg/d			115	10	Initial BW	428	kg		115	2	2
60	10	OM intake	8.71754	kg/d			116	10	Initial BW	426	kg		116	2	2
61	15	OM intake	8.24782	kg/d			117	10	Initial BW	460	kg		117	2	2
62	15	OM intake	9.22386	kg/d			118	10	Initial BW	446	kg		118	2	2
63	0	OM intake	9.50688	kg/d			119	10	Initial BW	484	kg		119	2	2
65	10	OM intake	9.86721	kg/d			120	10	Initial BW	458	kg		120	2	2
45	10	TDN intake	7.75771	kg/d			121	10	Initial BW	418	kg		121	2	2
46	0	TDN intake	8.26607	kg/d			122	10	Initial BW	422	kg		122	2	2
47	10	TDN intake	6.99692	kg/d			123	10	Initial BW	424	kg		123	2	2
48	5	TDN intake	6.12942	kg/d			124	10	Initial BW	440	kg		124	2	2
49	15	TDN intake	7.23457	kg/d			125	10	Initial BW	442	kg		125	2	2
50	5	TDN intake	6.97531	kg/d			126	10	Initial BW	462	kg		126	2	2
51	5	TDN intake	7.17599	kg/d			127	10	Initial BW	434	kg		127	2	2
52	0	TDN intake	7.21806	kg/d			128	10	Initial BW	448	kg		128	2	2
53	15	TDN intake	7.47529	kg/d			129	10	Initial BW	398	kg		129	2	2
54	0	TDN intake	6.90905	kg/d			130	10	Initial BW	400	kg		130	2	2
55	0	TDN intake	7.21949	kg/d			131	10	Initial BW	402	kg		131	2	2
56	5	TDN intake	6.33741	kg/d			132	10	Initial BW	406	kg		132	2	2
57	10	TDN intake	6.50942	kg/d			133	10	Initial BW	426	kg		133	2	2
58	5	TDN intake	6.88139	kg/d			134	10	Initial BW	444	kg		134	2	2
59	15	TDN intake	6.22457	kg/d			135	10	Initial BW	432	kg		135	2	2
60	10	TDN intake	6.45281	kg/d			136	10	Initial BW	422	kg		136	2	2
61	15	TDN intake	6.74587	kg/d			137	10	Initial BW	420	kg		137	2	2
62	15	TDN intake	7.54041	kg/d			138	10	Initial BW	398	kg		138	2	2
63	0	TDN intake	7.1168	kg/d			139	10	Initial BW	440	kg		139	2	2
65	10	TDN intake	7.56688	kg/d			140	10	Initial BW	434	kg		140	2	2
45	10	gain-tofeed ratio	0.121523	kg/kg			141	10	Initial BW	444	kg		141	2	2
46	0	gain-tofeed ratio	0.1118	kg/kg			142	10	Initial BW	458	kg		142	2	2
47	10	gain-tofeed ratio	0.119564	kg/kg			143	10	Initial BW	416	kg		143	2	2
48	5	gain-tofeed ratio	0.142626	kg/kg			144	10	Initial BW	442	kg		144	2	2
49	15	gain-tofeed ratio	0.144675	kg/kg			145	10	Initial BW	458	kg		145	2	2
50	5	gain-tofeed ratio	0.102275	kg/kg			146	10	Initial BW	430	kg		146	2	2
51	5	gain-tofeed ratio	0.134011	kg/kg			147	10	Initial BW	420	kg		147	2	2
52	0	gain-tofeed ratio	0.12438	kg/kg			148	10	Initial BW	444	kg		148	2	2
53	15	gain-tofeed ratio	0.126367	kg/kg			149	10	Initial BW	448	kg		149	2	2
54	0	gain-tofeed ratio	0.144794	kg/kg			150	10	Initial BW	466	kg		150	2	2
55	0	gain-tofeed ratio	0.143918	kg/kg			151	10	Initial BW	412	kg		151	2	2
56	5	gain-tofeed ratio	0.151168	kg/kg			152	10	Initial BW	420	kg		152	2	2
57	10	gain-tofeed ratio	0.139764	kg/kg			153	10	Initial BW	436	kg		153	2	2
58	5	gain-tofeed ratio	0.150255	kg/kg			154	10	Initial BW	400	kg		154	2	2
59	15	gain-tofeed ratio	0.156525	kg/kg			155	10	Initial BW	408	kg		155	2	2
60	10	gain-tofeed ratio	0.132574	kg/kg			156	10	Initial BW	446	kg		156	2	2
61	15	gain-tofeed ratio	0.135363	kg/kg			157	10	Initial BW	424	kg		157	2	2
62	15	gain-tofeed ratio	0.136614	kg/kg			158	10	Initial BW	400	kg		158	2	2
63	0	gain-tofeed ratio	0.148672	kg/kg			159	10	Initial BW	406	kg		159	2	2
65	10	gain-tofeed ratio	0.148668	kg/kg			160	10	Initial BW	440	kg		160	2	2
45	10	carcass G:F	0.0755955	kg/kg			161	10	Initial BW	412	kg		161	2	2
46	0	carcass G:F	0.076266	kg/kg			162	10	Initial BW	426	kg		162	2	2
47	10	carcass G:F	0.0814432	kg/kg			163	10	Initial BW	486	kg		163	2	2
48	5	carcass G:F	0.083986	kg/kg			164	0	Initial BW	422	kg		164	2	2
49	15	carcass G:F	0.0905054	kg/kg			165	0	Initial BW	364	kg		165	2	2
50	5	carcass G:F	0.0753117	kg/kg			166	0	Initial BW	398	kg		166	2	2
51	5	carcass G:F	0.077513	kg/kg			167	0	Initial BW	412	kg		167	2	2
52	0	carcass G:F	0.0874644	kg/kg			168	0	Initial BW	438	kg		168	2	2
53	15	carcass G:F	0.0828256	kg/kg			169	0	Initial BW	416	kg		169	2	2
54	0	carcass G:F	0.0855158	kg/kg			170	0	Initial BW	354	kg		170	2	2
55	0	carcass G:F	0.0877895	kg/kg			171	0	Initial BW	354	kg		171	2	2
56	5	carcass G:F	0.0891341	kg/kg			172	0	Initial BW	406	kg		172	2	2
57	10	carcass G:F	0.0872315	kg/kg			173	0	Initial BW	400	kg		173	2	2
58	5	carcass G:F	0.093265	kg/kg			174	0	Initial BW	416	kg		174	2	2
59	15	carcass G:F	0.0912729	kg/kg			175	0	Initial BW	442	kg		175	2	2
60	10	carcass G:F	0.0822574	kg/kg			176	0	Initial BW	392	kg		176	2	2
61	15	carcass G:F	0.0844938	kg/kg			177	0	Initial BW	402	kg		177	2	2
62	15	carcass G:F	0.0862551	kg/kg			178	0	Initial BW	432	kg		178	2	2
63	0	carcass G:F	0.0870346	kg/kg			179	0	Initial BW	444	kg		179	2	2
65	10	carcass G:F	0.0869908	kg/kg			180	0	Initial BW	404	kg		180	2	2
45	10	DM digestibilty	64.9814	%			181	0	Initial BW	386	kg		181	2	2
46	0	DM digestibilty	63.3332	%			182	0	Initial BW	422	kg		182	2	2
47	10	DM digestibilty	62.8337	%			183	0	Initial BW	400	kg		183	2	2
48	5	DM digestibilty	60.0211	%			184	0	Initial BW	430	kg		184	2	2
49	15	DM digestibilty	70.7001	%			185	0	Initial BW	424	kg		185	2	2
50	5	DM digestibilty	58.7402	%			186	0	Initial BW	426	kg		186	2	2
51	5	DM digestibilty	61.5441	%			187	0	Initial BW	394	kg		187	2	2
52	0	DM digestibilty	62.0199	%			188	0	Initial BW	394	kg		188	2	2
53	15	DM digestibilty	68.7401	%			189	0	Initial BW	410	kg		189	2	2
54	0	DM digestibilty	63.8588	%			190	0	Initial BW	404	kg		190	2	2
55	0	DM digestibilty	60.739	%			191	0	Initial BW	384	kg		191	2	2
56	5	DM digestibilty	59.1436	%			192	0	Initial BW	398	kg		192	2	2
57	10	DM digestibilty	63.7076	%			193	0	Initial BW	414	kg		193	2	2
58	5	DM digestibilty	61.339	%			194	0	Initial BW	412	kg		194	2	2
59	15	DM digestibilty	66.8602	%			195	0	Initial BW	384	kg		195	2	2
60	10	DM digestibilty	63.3547	%			196	0	Initial BW	412	kg		196	2	2
61	15	DM digestibilty	71.119	%			197	0	Initial BW	410	kg		197	2	2
62	15	DM digestibilty	71.2347	%			198	0	Initial BW	408	kg		198	2	2
63	0	DM digestibilty	63.0957	%			199	0	Initial BW	426	kg		199	2	2
65	10	DM digestibilty	65.758	%			200	0	Initial BW	418	kg		200	2	2
45	10	OM digestibility	70.8131	%			201	0	Initial BW	406	kg		201	2	2
46	0	OM digestibility	68.6054	%			202	0	Initial BW	410	kg		202	2	2
47	10	OM digestibility	67.6166	%			203	0	Initial BW	418	kg		203	2	2
48	5	OM digestibility	65.5116	%			204	0	Initial BW	406	kg		204	2	2
49	15	OM digestibility	75.7881	%			205	0	Initial BW	436	kg		205	2	2
50	5	OM digestibility	63.3499	%			206	0	Initial BW	400	kg		206	2	2
51	5	OM digestibility	66.9631	%			207	0	Initial BW	438	kg		207	2	2
52	0	OM digestibility	66.8816	%			208	0	Initial BW	448	kg		208	2	2
53	15	OM digestibility	74.2985	%			209	0	Initial BW	440	kg		209	2	2
54	0	OM digestibility	69.3298	%			210	0	Initial BW	390	kg		210	2	2
55	0	OM digestibility	66.417	%			211	0	Initial BW	450	kg		211	2	2
56	5	OM digestibility	65.4862	%			212	0	Initial BW	404	kg		212	2	2
57	10	OM digestibility	69.2906	%			213	0	Initial BW	442	kg		213	2	2
58	5	OM digestibility	66.7995	%			214	0	Initial BW	432	kg		214	2	2
59	15	OM digestibility	71.6609	%			215	0	Initial BW	394	kg		215	2	2
60	10	OM digestibility	68.2225	%			216	0	Initial BW	398	kg		216	2	2
61	15	OM digestibility	76.5837	%			217	0	Initial BW	392	kg		217	2	2
62	15	OM digestibility	76.2806	%			218	0	Initial BW	450	kg		218	2	2
63	0	OM digestibility	68.6034	%			219	0	Initial BW	406	kg		219	2	2
65	10	OM digestibility	71.314	%			220	0	Initial BW	420	kg		220	2	2
45	10	NDF digestibility	43.5161	%			221	0	Initial BW	406	kg		221	2	2
46	0	NDF digestibility	49.2026	%			222	0	Initial BW	402	kg		222	2	2
47	10	NDF digestibility	42.0559	%			223	0	Initial BW	414	kg		223	2	2
48	5	NDF digestibility	56.0402	%			224	0	Initial BW	408	kg		224	2	2
49	15	NDF digestibility	53.5308	%			225	0	Initial BW	420	kg		225	2	2
50	5	NDF digestibility	43.8095	%			226	0	Initial BW	428	kg		226	2	2
51	5	NDF digestibility	46.2604	%			227	0	Initial BW	418	kg		227	2	2
52	0	NDF digestibility	46.1375	%			228	0	Initial BW	428	kg		228	2	2
53	15	NDF digestibility	53.6175	%			229	0	Initial BW	416	kg		229	3	2
54	0	NDF digestibility	46.8805	%			230	0	Initial BW	448	kg		230	3	2
55	0	NDF digestibility	50.686	%			231	0	Initial BW	390	kg		231	3	2
56	5	NDF digestibility	49.6142	%			232	0	Initial BW	422	kg		232	3	2
57	10	NDF digestibility	39.1748	%			233	0	Initial BW	378	kg		233	3	2
58	5	NDF digestibility	49.9827	%			234	0	Initial BW	414	kg		234	3	2
59	15	NDF digestibility	54.0993	%			235	0	Initial BW	394	kg		235	3	2
60	10	NDF digestibility	40.6857	%			236	0	Initial BW	428	kg		236	3	2
61	15	NDF digestibility	61.1564	%			237	0	Initial BW	428	kg		237	3	2
62	15	NDF digestibility	61.2264	%			238	0	Initial BW	422	kg		238	3	2
63	0	NDF digestibility	47.1583	%			239	0	Initial BW	422	kg		239	3	2
65	10	NDF digestibility	48.7787	%			240	0	Initial BW	414	kg		240	3	2
45	10	Total digestible nutrients	72.4145	%			241	0	Initial BW	428	kg		241	3	2
46	0	Total digestible nutrients	70.589	%			242	0	Initial BW	400	kg		242	3	2
47	10	Total digestible nutrients	69.3763	%			243	0	Initial BW	396	kg		243	3	2
48	5	Total digestible nutrients	67.2614	%			244	0	Initial BW	388	kg		244	3	2
49	15	Total digestible nutrients	76.5887	%			245	0	Initial BW	376	kg		245	3	2
50	5	Total digestible nutrients	65.2833	%			246	0	Initial BW	376	kg		246	3	2
51	5	Total digestible nutrients	68.43	%			247	0	Initial BW	388	kg		247	3	2
52	0	Total digestible nutrients	69.1203	%			248	0	Initial BW	442	kg		248	3	2
53	15	Total digestible nutrients	75.3634	%			249	0	Initial BW	396	kg		249	3	2
54	0	Total digestible nutrients	71.1078	%			250	0	Initial BW	408	kg		250	3	2
55	0	Total digestible nutrients	68.3491	%			251	0	Initial BW	446	kg		251	3	2
56	5	Total digestible nutrients	66.8562	%			252	0	Initial BW	412	kg		252	3	2
57	10	Total digestible nutrients	70.9774	%			253	0	Initial BW	408	kg		253	3	2
58	5	Total digestible nutrients	68.2904	%			254	0	Initial BW	406	kg		254	3	2
59	15	Total digestible nutrients	72.6574	%			255	0	Initial BW	404	kg		255	3	2
60	10	Total digestible nutrients	70.0785	%			256	0	Initial BW	424	kg		256	3	2
61	15	Total digestible nutrients	77.3195	%			257	0	Initial BW	418	kg		257	3	2
62	15	Total digestible nutrients	77.281	%			258	0	Initial BW	418	kg		258	3	2
63	0	Total digestible nutrients	70.4817	%			259	0	Initial BW	412	kg		259	3	2
65	10	Total digestible nutrients	72.6026	%			260	0	Initial BW	414	kg		260	3	2
							261	0	Initial BW	426	kg		261	3	2
							262	0	Initial BW	404	kg		262	3	2
							263	0	Initial BW	412	kg		263	3	2
							264	0	Initial BW	418	kg		264	3	2
							265	0	Initial BW	416	kg		265	3	2
							266	0	Initial BW	424	kg		266	3	2
							267	0	Initial BW	408	kg		267	3	2
							268	0	Initial BW	422	kg		268	3	2
							269	0	Initial BW	414	kg		269	3	2
							270	0	Initial BW	418	kg		270	3	2
							271	0	Initial BW	402	kg		271	3	2
							272	0	Initial BW	438	kg		272	3	2
							273	0	Initial BW	394	kg		273	3	2
							274	0	Initial BW	424	kg		274	3	2
							275	0	Initial BW	412	kg		275	3	2
							276	0	Initial BW	406	kg		276	3	2
							277	0	Initial BW	402	kg		277	3	2
							278	0	Initial BW	400	kg		278	3	2
							279	0	Initial BW	408	kg		279	3	2
							280	0	Initial BW	426	kg		280	3	2
							281	0	Initial BW	410	kg		281	3	2
							282	0	Initial BW	414	kg		282	3	2
							283	0	Initial BW	394	kg		283	3	2
							284	0	Initial BW	392	kg		284	3	2
							285	0	Initial BW	428	kg		285	3	2
							286	0	Initial BW	396	kg		286	3	2
							287	0	Initial BW	408	kg		287	3	2
							288	0	Initial BW	410	kg		288	3	2
							289	0	Initial BW	418	kg		289	3	2
							290	0	Initial BW	410	kg		290	3	2
							291	0	Initial BW	440	kg		291	3	2
							292	0	Initial BW	420	kg		292	3	2
							293	0	Initial BW	402	kg		293	3	2
							294	0	Initial BW	404	kg		294	3	2
							295	0	Initial BW	410	kg		295	3	2
							296	0	Initial BW	416	kg		296	3	2
							297	0	Initial BW	386	kg		297	3	2
							298	0	Initial BW	382	kg		298	3	2
							299	0	Initial BW	418	kg		299	3	2
							300	0	Initial BW	442	kg		300	3	2
							301	0	Initial BW	402	kg		301	3	2
							302	0	Initial BW	404	kg		302	3	2
							303	0	Initial BW	406	kg		303	3	2
							304	0	Initial BW	406	kg		304	3	2
							305	0	Initial BW	426	kg		305	3	2
							306	0	Initial BW	386	kg		306	3	2
							307	0	Initial BW	426	kg		307	3	2
							308	0	Initial BW	404	kg		308	3	2
							309	0	Initial BW	418	kg		309	3	2
							310	0	Initial BW	420	kg		310	3	2
							311	0	Initial BW	390	kg		311	3	2
							312	0	Initial BW	416	kg		312	3	2
							313	0	Initial BW	400	kg		313	3	2
							314	0	Initial BW	416	kg		314	3	2
							315	0	Initial BW	396	kg		315	3	2
							316	0	Initial BW	398	kg		316	3	2
							317	0	Initial BW	388	kg		317	3	2
							318	0	Initial BW	418	kg		318	3	2
							319	0	Initial BW	438	kg		319	3	2
							320	0	Initial BW	392	kg		320	3	2
							321	0	Initial BW	416	kg		321	3	2
							322	0	Initial BW	434	kg		322	3	2
							323	0	Initial BW	390	kg		323	3	2
							324	0	Initial BW	410	kg		324	3	2
							325	0	Initial BW	416	kg		325	3	2
							326	0	Initial BW	444	kg		326	3	2
							327	10	Initial BW	394	kg		327	3	2
							328	10	Initial BW	408	kg		328	3	2
							329	10	Initial BW	386	kg		329	3	2
							330	10	Initial BW	376	kg		330	3	2
							331	10	Initial BW	414	kg		331	3	2
							332	10	Initial BW	388	kg		332	3	2
							333	10	Initial BW	408	kg		333	3	2
							334	10	Initial BW	396	kg		334	3	2
							335	10	Initial BW	410	kg		335	3	2
							336	10	Initial BW	390	kg		336	3	2
							337	10	Initial BW	406	kg		337	3	2
							338	10	Initial BW	416	kg		338	3	2
							339	10	Initial BW	414	kg		339	3	2
							340	10	Initial BW	392	kg		340	3	2
							341	10	Initial BW	428	kg		341	3	2
							342	10	Initial BW	420	kg		342	3	2
							343	10	Initial BW	398	kg		343	3	2
							344	10	Initial BW	418	kg		344	3	2
							345	10	Initial BW	390	kg		345	3	2
							346	10	Initial BW	418	kg		346	3	2
							347	10	Initial BW	414	kg		347	3	2
							348	10	Initial BW	386	kg		348	3	2
							349	10	Initial BW	390	kg		349	3	2
							350	10	Initial BW	376	kg		350	3	2
							351	10	Initial BW	394	kg		351	3	2
							352	10	Initial BW	384	kg		352	3	2
							353	10	Initial BW	404	kg		353	3	2
							354	10	Initial BW	378	kg		354	3	2
							355	10	Initial BW	386	kg		355	3	2
							356	10	Initial BW	364	kg		356	3	2
							357	10	Initial BW	400	kg		357	3	2
							358	10	Initial BW	404	kg		358	3	2
							359	10	Initial BW	408	kg		359	3	2
							360	10	Initial BW	398	kg		360	3	2
							361	10	Initial BW	396	kg		361	3	2
							362	10	Initial BW	392	kg		362	3	2
							363	10	Initial BW	392	kg		363	3	2
							364	10	Initial BW	398	kg		364	3	2
							365	10	Initial BW	404	kg		365	3	2
							366	10	Initial BW	384	kg		366	3	2
							367	10	Initial BW	400	kg		367	3	2
							368	10	Initial BW	406	kg		368	3	2
							369	10	Initial BW	402	kg		369	3	2
							370	10	Initial BW	396	kg		370	3	2
							371	10	Initial BW	330	kg		371	3	2
							372	10	Initial BW	388	kg		372	3	2
							373	10	Initial BW	392	kg		373	3	2
							374	10	Initial BW	410	kg		374	3	2
							375	10	Initial BW	416	kg		375	3	2
							376	10	Initial BW	398	kg		376	3	2
							377	10	Initial BW	410	kg		377	3	2
							378	10	Initial BW	418	kg		378	3	2
							379	10	Initial BW	418	kg		379	3	2
							380	10	Initial BW	368	kg		380	3	2
							381	10	Initial BW	400	kg		381	3	2
							382	10	Initial BW	408	kg		382	3	2
							383	10	Initial BW	388	kg		383	3	2
							384	10	Initial BW	404	kg		384	3	2
							385	10	Initial BW	394	kg		385	3	2
							386	10	Initial BW	384	kg		386	3	2
							387	10	Initial BW	424	kg		387	3	2
							388	10	Initial BW	388	kg		388	3	2
							389	10	Initial BW	398	kg		389	3	2
							390	10	Initial BW	378	kg		390	3	2
							391	10	Initial BW	398	kg		391	3	2
							392	10	Initial BW	420	kg		392	3	2
							393	10	Initial BW	392	kg		393	3	2
							394	10	Initial BW	412	kg		394	3	2
							395	10	Initial BW	406	kg		395	3	2
							396	10	Initial BW	392	kg		396	3	2
							397	10	Initial BW	396	kg		397	3	2
							398	10	Initial BW	354	kg		398	3	2
							399	10	Initial BW	416	kg		399	3	2
							400	10	Initial BW	380	kg		400	3	2
							401	10	Initial BW	392	kg		401	3	2
							402	10	Initial BW	404	kg		402	3	2
							403	10	Initial BW	424	kg		403	3	2
							404	10	Initial BW	398	kg		404	3	2
							405	10	Initial BW	400	kg		405	3	2
							406	10	Initial BW	426	kg		406	3	2
							407	10	Initial BW	404	kg		407	3	2
							408	10	Initial BW	420	kg		408	3	2
							409	10	Initial BW	398	kg		409	3	2
							410	10	Initial BW	386	kg		410	3	2
							411	10	Initial BW	396	kg		411	3	2
							412	10	Initial BW	360	kg		412	3	2
							413	10	Initial BW	418	kg		413	3	2
							414	10	Initial BW	402	kg		414	3	2
							415	10	Initial BW	410	kg		415	3	2
							416	10	Initial BW	400	kg		416	3	2
							417	10	Initial BW	384	kg		417	3	2
							418	10	Initial BW	416	kg		418	3	2
							419	10	Initial BW	384	kg		419	3	2
							420	10	Initial BW	416	kg		420	3	2
							421	10	Initial BW	398	kg		421	3	2
							422	10	Initial BW	384	kg		422	3	2
							423	10	Initial BW	396	kg		423	3	2
							424	10	Initial BW	396	kg		424	3	2
							425	10	Initial BW	394	kg		425	3	2
							426	10	Initial BW	414	kg		426	3	2
							427	10	Initial BW	390	kg		427	3	2
							428	10	Initial BW	388	kg		428	3	2
							429	10	Initial BW	404	kg		429	3	2
							430	10	Initial BW	388	kg		430	3	2
							431	10	Initial BW	414	kg		431	3	2
							432	10	Initial BW	426	kg		432	3	2
							433	10	Initial BW	368	kg		433	3	2
							434	10	Initial BW	396	kg		434	3	2
							435	10	Initial BW	376	kg		435	3	2
							436	10	Initial BW	414	kg		436	3	2
							437	10	Initial BW	376	kg		437	3	2
							438	10	Initial BW	394	kg		438	3	2
							439	10	Initial BW	388	kg		439	3	2
							440	10	Initial BW	402	kg		440	3	2
							441	10	Initial BW	426	kg		441	3	2
							442	10	Initial BW	422	kg		442	3	2
							443	10	Initial BW	404	kg		443	3	2
							444	10	Initial BW	386	kg		444	3	2
							445	10	Initial BW	398	kg		445	3	2
							446	10	Initial BW	406	kg		446	3	2
							447	10	Initial BW	412	kg		447	3	2
							448	10	Initial BW	392	kg		448	3	2
							449	10	Initial BW	400	kg		449	3	2
							450	10	Initial BW	412	kg		450	3	2
							451	10	Initial BW	408	kg		451	3	2
							452	10	Initial BW	398	kg		452	3	2
							453	10	Initial BW	398	kg		453	3	2
							454	10	Initial BW	424	kg		454	3	2
							455	10	Initial BW	406	kg		455	3	2
							456	10	Initial BW	408	kg		456	3	2
							457	10	Initial BW	394	kg		457	3	2
							458	10	Initial BW	406	kg		458	3	2
							459	10	Initial BW	436	kg		459	3	2
							460	10	Initial BW	434	kg		460	3	2
							461	10	Initial BW	378	kg		461	3	2
							462	10	Initial BW	372	kg		462	3	2
							463	10	Initial BW	392	kg		463	3	2
							464	10	Initial BW	398	kg		464	3	2
							465	10	Initial BW	394	kg		465	3	2
							466	10	Initial BW	412	kg		466	3	2
							467	10	Initial BW	404	kg		467	3	2
							468	10	Initial BW	428	kg		468	3	2
							469	10	Initial BW	392	kg		469	3	2
							470	10	Initial BW	406	kg		470	3	2
							471	10	Initial BW	402	kg		471	3	2
							472	10	Initial BW	364	kg		472	3	2
							473	10	Initial BW	390	kg		473	3	2
							474	10	Initial BW	382	kg		474	3	2
							475	10	Initial BW	402	kg		475	3	2
							476	10	Initial BW	418	kg		476	3	2
							477	10	Initial BW	410	kg		477	3	2
							478	10	Initial BW	386	kg		478	3	2
							479	10	Initial BW	388	kg		479	3	2
							480	10	Initial BW	394	kg		480	3	2
							481	10	Initial BW	394	kg		481	3	2
							482	10	Initial BW	386	kg		482	3	2
							483	10	Initial BW	382	kg		483	3	2
							484	10	Initial BW	408	kg		484	3	2
							485	10	Initial BW	376	kg		485	3	2
							486	10	Initial BW	386	kg		486	3	2
							487	10	Initial BW	404	kg		487	3	2
							488	5	Initial BW	356	kg		488	3	2
							489	5	Initial BW	344	kg		489	3	2
							490	5	Initial BW	344	kg		490	3	2
							491	5	Initial BW	366	kg		491	3	2
							492	5	Initial BW	324	kg		492	3	2
							493	5	Initial BW	340	kg		493	3	2
							494	5	Initial BW	350	kg		494	3	2
							495	5	Initial BW	342	kg		495	3	2
							496	5	Initial BW	342	kg		496	3	2
							497	5	Initial BW	350	kg		497	3	2
							498	5	Initial BW	354	kg		498	3	2
							499	5	Initial BW	340	kg		499	3	2
							500	5	Initial BW	320	kg		500	3	2
							501	5	Initial BW	342	kg		501	3	2
							502	5	Initial BW	348	kg		502	3	2
							503	5	Initial BW	304	kg		503	3	2
							504	5	Initial BW	312	kg		504	3	2
							505	5	Initial BW	320	kg		505	3	2
							506	5	Initial BW	340	kg		506	3	2
							507	5	Initial BW	322	kg		507	3	2
							508	5	Initial BW	310	kg		508	3	2
							509	5	Initial BW	360	kg		509	3	2
							510	5	Initial BW	348	kg		510	3	2
							511	5	Initial BW	374	kg		511	3	2
							512	5	Initial BW	328	kg		512	3	2
							513	5	Initial BW	330	kg		513	3	2
							514	5	Initial BW	346	kg		514	3	2
							515	5	Initial BW	332	kg		515	3	2
							516	5	Initial BW	328	kg		516	3	2
							517	5	Initial BW	348	kg		517	3	2
							518	5	Initial BW	328	kg		518	3	2
							519	5	Initial BW	324	kg		519	3	2
							520	5	Initial BW	344	kg		520	3	2
							521	5	Initial BW	312	kg		521	3	2
							522	5	Initial BW	338	kg		522	3	2
							523	5	Initial BW	316	kg		523	3	2
							524	5	Initial BW	306	kg		524	3	2
							525	5	Initial BW	342	kg		525	3	2
							526	5	Initial BW	332	kg		526	3	2
							527	5	Initial BW	374	kg		527	3	2
							528	5	Initial BW	358	kg		528	3	2
							529	5	Initial BW	382	kg		529	3	2
							530	5	Initial BW	332	kg		530	3	2
							531	5	Initial BW	346	kg		531	3	2
							532	5	Initial BW	334	kg		532	3	2
							533	5	Initial BW	310	kg		533	3	2
							534	5	Initial BW	322	kg		534	3	2
							535	5	Initial BW	304	kg		535	3	2
							536	5	Initial BW	300	kg		536	3	2
							537	5	Initial BW	310	kg		537	3	2
							538	5	Initial BW	332	kg		538	3	2
							539	5	Initial BW	326	kg		539	3	2
							540	5	Initial BW	360	kg		540	3	2
							541	5	Initial BW	304	kg		541	3	2
							542	5	Initial BW	360	kg		542	3	2
							543	5	Initial BW	344	kg		543	3	2
							544	5	Initial BW	356	kg		544	3	2
							545	5	Initial BW	352	kg		545	3	2
							546	5	Initial BW	334	kg		546	3	2
							547	5	Initial BW	378	kg		547	3	2
							548	5	Initial BW	342	kg		548	3	2
							549	5	Initial BW	348	kg		549	3	2
							550	5	Initial BW	342	kg		550	3	2
							551	5	Initial BW	336	kg		551	3	2
							552	5	Initial BW	366	kg		552	3	2
							553	5	Initial BW	334	kg		553	3	2
							554	5	Initial BW	352	kg		554	3	2
							555	5	Initial BW	368	kg		555	3	2
							556	5	Initial BW	344	kg		556	3	2
							557	5	Initial BW	346	kg		557	3	2
							558	5	Initial BW	354	kg		558	3	2
							559	5	Initial BW	332	kg		559	3	2
							560	5	Initial BW	334	kg		560	3	2
							561	5	Initial BW	308	kg		561	3	2
							562	5	Initial BW	350	kg		562	3	2
							563	5	Initial BW	332	kg		563	3	2
							564	5	Initial BW	340	kg		564	3	2
							565	5	Initial BW	370	kg		565	3	2
							566	5	Initial BW	324	kg		566	3	2
							567	5	Initial BW	326	kg		567	3	2
							568	5	Initial BW	342	kg		568	3	2
							569	5	Initial BW	340	kg		569	3	2
							570	5	Initial BW	290	kg		570	3	2
							571	5	Initial BW	324	kg		571	3	2
							572	5	Initial BW	318	kg		572	3	2
							573	5	Initial BW	330	kg		573	3	2
							574	5	Initial BW	324	kg		574	3	2
							575	5	Initial BW	332	kg		575	3	2
							576	5	Initial BW	360	kg		576	3	2
							577	5	Initial BW	316	kg		577	3	2
							578	5	Initial BW	326	kg		578	3	2
							579	5	Initial BW	336	kg		579	3	2
							580	5	Initial BW	352	kg		580	3	2
							581	5	Initial BW	372	kg		581	3	2
							582	5	Initial BW	346	kg		582	3	2
							583	5	Initial BW	360	kg		583	3	2
							584	5	Initial BW	348	kg		584	3	2
							585	5	Initial BW	380	kg		585	3	2
							586	5	Initial BW	346	kg		586	3	2
							587	5	Initial BW	364	kg		587	3	2
							588	5	Initial BW	356	kg		588	3	2
							589	5	Initial BW	360	kg		589	3	2
							590	5	Initial BW	350	kg		590	3	2
							591	5	Initial BW	332	kg		591	3	2
							592	5	Initial BW	348	kg		592	3	2
							593	5	Initial BW	356	kg		593	3	2
							594	5	Initial BW	344	kg		594	3	2
							595	5	Initial BW	340	kg		595	3	2
							596	5	Initial BW	382	kg		596	3	2
							597	5	Initial BW	356	kg		597	3	2
							598	5	Initial BW	304	kg		598	3	2
							599	5	Initial BW	358	kg		599	3	2
							600	5	Initial BW	366	kg		600	3	2
							601	5	Initial BW	350	kg		601	3	2
							602	5	Initial BW	384	kg		602	3	2
							603	5	Initial BW	332	kg		603	3	2
							604	5	Initial BW	358	kg		604	3	2
							605	5	Initial BW	370	kg		605	3	2
							606	5	Initial BW	278	kg		606	3	2
							607	5	Initial BW	322	kg		607	3	2
							608	5	Initial BW	352	kg		608	3	2
							609	5	Initial BW	368	kg		609	3	2
							610	5	Initial BW	356	kg		610	3	2
							611	5	Initial BW	368	kg		611	3	2
							612	5	Initial BW	372	kg		612	3	2
							613	5	Initial BW	322	kg		613	3	2
							614	5	Initial BW	358	kg		614	3	2
							615	5	Initial BW	366	kg		615	3	2
							616	5	Initial BW	332	kg		616	3	2
							617	5	Initial BW	350	kg		617	3	2
							618	5	Initial BW	334	kg		618	3	2
							619	5	Initial BW	348	kg		619	3	2
							620	5	Initial BW	344	kg		620	3	2
							621	5	Initial BW	326	kg		621	3	2
							622	5	Initial BW	348	kg		622	3	2
							623	5	Initial BW	338	kg		623	3	2
							624	5	Initial BW	360	kg		624	3	2
							625	5	Initial BW	334	kg		625	3	2
							626	5	Initial BW	340	kg		626	3	2
							627	5	Initial BW	332	kg		627	3	2
							628	5	Initial BW	352	kg		628	3	2
							629	5	Initial BW	358	kg		629	3	2
							630	5	Initial BW	376	kg		630	3	2
							631	5	Initial BW	310	kg		631	3	2
							632	5	Initial BW	306	kg		632	3	2
							633	5	Initial BW	322	kg		633	3	2
							634	5	Initial BW	314	kg		634	3	2
							635	5	Initial BW	342	kg		635	3	2
							636	5	Initial BW	324	kg		636	3	2
							637	5	Initial BW	326	kg		637	3	2
							638	5	Initial BW	334	kg		638	3	2
							639	5	Initial BW	322	kg		639	3	2
							640	5	Initial BW	346	kg		640	3	2
							641	5	Initial BW	332	kg		641	3	2
							642	5	Initial BW	332	kg		642	3	2
							643	5	Initial BW	334	kg		643	3	2
							644	5	Initial BW	366	kg		644	3	2
							645	5	Initial BW	342	kg		645	3	2
							646	5	Initial BW	342	kg		646	3	2
							647	15	Initial BW	374	kg		647	3	2
							648	15	Initial BW	362	kg		648	3	2
							649	15	Initial BW	344	kg		649	3	2
							650	15	Initial BW	354	kg		650	3	2
							651	15	Initial BW	390	kg		651	3	2
							652	15	Initial BW	360	kg		652	3	2
							653	15	Initial BW	368	kg		653	3	2
							654	15	Initial BW	378	kg		654	3	2
							655	15	Initial BW	370	kg		655	3	2
							656	15	Initial BW	354	kg		656	3	2
							657	15	Initial BW	386	kg		657	3	2
							658	15	Initial BW	344	kg		658	3	2
							659	15	Initial BW	380	kg		659	3	2
							660	15	Initial BW	382	kg		660	3	2
							661	15	Initial BW	398	kg		661	3	2
							662	15	Initial BW	370	kg		662	3	2
							663	15	Initial BW	372	kg		663	3	2
							664	15	Initial BW	380	kg		664	3	2
							665	15	Initial BW	374	kg		665	3	2
							666	15	Initial BW	362	kg		666	3	2
							667	15	Initial BW	390	kg		667	3	2
							668	15	Initial BW	384	kg		668	3	2
							669	15	Initial BW	370	kg		669	3	2
							670	15	Initial BW	350	kg		670	3	2
							671	15	Initial BW	368	kg		671	3	2
							672	15	Initial BW	398	kg		672	3	2
							673	15	Initial BW	396	kg		673	3	2
							674	15	Initial BW	368	kg		674	3	2
							675	15	Initial BW	366	kg		675	3	2
							676	15	Initial BW	388	kg		676	3	2
							677	15	Initial BW	380	kg		677	3	2
							678	15	Initial BW	358	kg		678	3	2
							679	15	Initial BW	398	kg		679	3	2
							680	15	Initial BW	384	kg		680	3	2
							681	15	Initial BW	386	kg		681	3	2
							682	15	Initial BW	370	kg		682	3	2
							683	15	Initial BW	394	kg		683	3	2
							684	15	Initial BW	396	kg		684	3	2
							685	15	Initial BW	390	kg		685	3	2
							686	15	Initial BW	388	kg		686	3	2
							687	15	Initial BW	410	kg		687	3	2
							688	15	Initial BW	348	kg		688	3	2
							689	15	Initial BW	386	kg		689	3	2
							690	15	Initial BW	390	kg		690	3	2
							691	15	Initial BW	408	kg		691	3	2
							692	15	Initial BW	366	kg		692	3	2
							693	15	Initial BW	364	kg		693	3	2
							694	15	Initial BW	354	kg		694	3	2
							695	15	Initial BW	384	kg		695	3	2
							696	15	Initial BW	336	kg		696	3	2
							697	15	Initial BW	380	kg		697	3	2
							698	15	Initial BW	374	kg		698	3	2
							699	15	Initial BW	402	kg		699	3	2
							700	15	Initial BW	368	kg		700	3	2
							701	15	Initial BW	366	kg		701	3	2
							702	15	Initial BW	358	kg		702	3	2
							703	15	Initial BW	384	kg		703	3	2
							704	15	Initial BW	372	kg		704	3	2
							705	15	Initial BW	374	kg		705	3	2
							706	15	Initial BW	358	kg		706	3	2
							707	15	Initial BW	378	kg		707	3	2
							708	15	Initial BW	378	kg		708	3	2
							709	15	Initial BW	380	kg		709	3	2
							710	15	Initial BW	378	kg		710	3	2
							711	15	Initial BW	370	kg		711	3	2
							712	15	Initial BW	368	kg		712	3	2
							713	15	Initial BW	382	kg		713	3	2
							714	15	Initial BW	384	kg		714	3	2
							715	15	Initial BW	388	kg		715	3	2
							716	15	Initial BW	384	kg		716	3	2
							717	15	Initial BW	398	kg		717	3	2
							718	15	Initial BW	396	kg		718	3	2
							719	15	Initial BW	350	kg		719	3	2
							720	15	Initial BW	390	kg		720	3	2
							721	15	Initial BW	382	kg		721	3	2
							722	15	Initial BW	366	kg		722	3	2
							723	15	Initial BW	404	kg		723	3	2
							724	15	Initial BW	366	kg		724	3	2
							725	15	Initial BW	366	kg		725	3	2
							726	15	Initial BW	390	kg		726	3	2
							727	15	Initial BW	362	kg		727	3	2
							728	15	Initial BW	398	kg		728	3	2
							729	15	Initial BW	378	kg		729	3	2
							730	15	Initial BW	362	kg		730	3	2
							731	15	Initial BW	396	kg		731	3	2
							732	15	Initial BW	394	kg		732	3	2
							733	15	Initial BW	394	kg		733	3	2
							734	15	Initial BW	386	kg		734	3	2
							735	15	Initial BW	358	kg		735	3	2
							736	15	Initial BW	394	kg		736	3	2
							737	15	Initial BW	360	kg		737	3	2
							738	15	Initial BW	394	kg		738	3	2
							739	15	Initial BW	366	kg		739	3	2
							740	15	Initial BW	398	kg		740	3	2
							741	15	Initial BW	372	kg		741	3	2
							742	15	Initial BW	372	kg		742	3	2
							743	15	Initial BW	400	kg		743	3	2
							744	15	Initial BW	394	kg		744	3	2
							745	15	Initial BW	392	kg		745	3	2
							746	15	Initial BW	356	kg		746	3	2
							747	15	Initial BW	380	kg		747	3	2
							748	15	Initial BW	406	kg		748	3	2
							749	15	Initial BW	408	kg		749	3	2
							750	15	Initial BW	386	kg		750	3	2
							751	15	Initial BW	366	kg		751	3	2
							752	15	Initial BW	394	kg		752	3	2
							753	15	Initial BW	390	kg		753	3	2
							754	15	Initial BW	402	kg		754	3	2
							755	15	Initial BW	388	kg		755	3	2
							756	15	Initial BW	382	kg		756	3	2
							757	15	Initial BW	396	kg		757	3	2
							758	15	Initial BW	370	kg		758	3	2
							759	15	Initial BW	342	kg		759	3	2
							760	15	Initial BW	412	kg		760	3	2
							761	15	Initial BW	378	kg		761	3	2
							762	15	Initial BW	372	kg		762	3	2
							763	15	Initial BW	376	kg		763	3	2
							764	15	Initial BW	374	kg		764	3	2
							765	15	Initial BW	358	kg		765	3	2
							766	15	Initial BW	366	kg		766	3	2
							767	15	Initial BW	396	kg		767	3	2
							768	15	Initial BW	384	kg		768	3	2
							769	15	Initial BW	394	kg		769	3	2
							770	15	Initial BW	394	kg		770	3	2
							771	15	Initial BW	386	kg		771	3	2
							772	15	Initial BW	376	kg		772	3	2
							773	15	Initial BW	368	kg		773	3	2
							774	15	Initial BW	388	kg		774	3	2
							775	15	Initial BW	378	kg		775	3	2
							776	15	Initial BW	388	kg		776	3	2
							777	15	Initial BW	390	kg		777	3	2
							778	15	Initial BW	422	kg		778	3	2
							779	15	Initial BW	400	kg		779	3	2
							780	15	Initial BW	362	kg		780	3	2
							781	15	Initial BW	378	kg		781	3	2
							782	15	Initial BW	360	kg		782	3	2
							783	15	Initial BW	358	kg		783	3	2
							784	15	Initial BW	382	kg		784	3	2
							785	15	Initial BW	386	kg		785	3	2
							786	15	Initial BW	378	kg		786	3	2
							787	15	Initial BW	330	kg		787	3	2
							788	15	Initial BW	396	kg		788	3	2
							789	15	Initial BW	394	kg		789	3	2
							790	15	Initial BW	390	kg		790	3	2
							791	15	Initial BW	392	kg		791	3	2
							792	15	Initial BW	384	kg		792	3	2
							793	15	Initial BW	398	kg		793	3	2
							794	15	Initial BW	386	kg		794	3	2
							795	15	Initial BW	368	kg		795	3	2
							796	15	Initial BW	386	kg		796	3	2
							797	15	Initial BW	386	kg		797	3	2
							798	15	Initial BW	380	kg		798	3	2
							799	15	Initial BW	392	kg		799	3	2
							800	15	Initial BW	366	kg		800	3	2
							801	15	Initial BW	418	kg		801	3	2
							802	15	Initial BW	382	kg		802	3	2
							803	15	Initial BW	382	kg		803	3	2
							804	15	Initial BW	390	kg		804	3	2
							805	15	Initial BW	372	kg		805	3	2
							806	15	Initial BW	390	kg		806	3	2
							807	15	Initial BW	324	kg		807	3	2
							808	15	Initial BW	346	kg		808	3	2
							809	15	Initial BW	380	kg		809	3	2
							810	15	Initial BW	372	kg		810	3	2
							811	15	Initial BW	376	kg		811	3	2
							812	15	Initial BW	376	kg		812	3	2
							813	15	Initial BW	384	kg		813	3	2
							814	15	Initial BW	342	kg		814	3	2
							815	5	Initial BW	441	kg		815	3	2
							816	5	Initial BW	407	kg		816	3	2
							817	5	Initial BW	395	kg		817	3	2
							818	5	Initial BW	435	kg		818	3	2
							819	5	Initial BW	425	kg		819	3	2
							820	5	Initial BW	435	kg		820	3	2
							821	5	Initial BW	425	kg		821	3	2
							822	5	Initial BW	425	kg		822	3	2
							823	5	Initial BW	405	kg		823	3	2
							824	5	Initial BW	401	kg		824	3	2
							825	5	Initial BW	421	kg		825	3	2
							826	5	Initial BW	417	kg		826	3	2
							827	5	Initial BW	401	kg		827	3	2
							828	5	Initial BW	413	kg		828	3	2
							829	5	Initial BW	421	kg		829	3	2
							830	5	Initial BW	385	kg		830	3	2
							831	5	Initial BW	415	kg		831	3	2
							832	5	Initial BW	417	kg		832	3	2
							833	5	Initial BW	403	kg		833	3	2
							834	5	Initial BW	429	kg		834	3	2
							835	5	Initial BW	411	kg		835	3	2
							836	5	Initial BW	417	kg		836	3	2
							837	5	Initial BW	441	kg		837	3	2
							838	5	Initial BW	397	kg		838	3	2
							839	5	Initial BW	401	kg		839	3	2
							840	5	Initial BW	437	kg		840	3	2
							841	5	Initial BW	417	kg		841	3	2
							842	5	Initial BW	407	kg		842	3	2
							843	5	Initial BW	401	kg		843	3	2
							844	5	Initial BW	421	kg		844	3	2
							845	5	Initial BW	437	kg		845	3	2
							846	5	Initial BW	419	kg		846	3	2
							847	5	Initial BW	425	kg		847	3	2
							848	5	Initial BW	423	kg		848	3	2
							849	5	Initial BW	435	kg		849	3	2
							850	5	Initial BW	445	kg		850	3	2
							851	5	Initial BW	433	kg		851	3	2
							852	5	Initial BW	441	kg		852	3	2
							853	5	Initial BW	435	kg		853	4	2
							854	5	Initial BW	421	kg		854	4	2
							855	5	Initial BW	425	kg		855	4	2
							856	5	Initial BW	425	kg		856	4	2
							857	5	Initial BW	431	kg		857	4	2
							858	5	Initial BW	421	kg		858	4	2
							859	5	Initial BW	411	kg		859	4	2
							860	5	Initial BW	405	kg		860	4	2
							861	5	Initial BW	403	kg		861	4	2
							862	5	Initial BW	411	kg		862	4	2
							863	5	Initial BW	440	kg		863	4	2
							864	5	Initial BW	395	kg		864	4	2
							865	5	Initial BW	407	kg		865	4	2
							866	5	Initial BW	439	kg		866	4	2
							867	5	Initial BW	413	kg		867	4	2
							868	5	Initial BW	429	kg		868	4	2
							869	5	Initial BW	407	kg		869	4	2
							870	5	Initial BW	425	kg		870	4	2
							871	5	Initial BW	451	kg		871	4	2
							872	5	Initial BW	395	kg		872	4	2
							873	5	Initial BW	415	kg		873	4	2
							874	5	Initial BW	443	kg		874	4	2
							875	5	Initial BW	431	kg		875	4	2
							876	5	Initial BW	421	kg		876	4	2
							877	5	Initial BW	421	kg		877	4	2
							878	5	Initial BW	423	kg		878	4	2
							879	5	Initial BW	435	kg		879	4	2
							880	5	Initial BW	407	kg		880	4	2
							881	5	Initial BW	409	kg		881	4	2
							882	5	Initial BW	403	kg		882	4	2
							883	5	Initial BW	387	kg		883	4	2
							884	5	Initial BW	403	kg		884	4	2
							885	5	Initial BW	431	kg		885	4	2
							886	5	Initial BW	415	kg		886	4	2
							887	5	Initial BW	417	kg		887	4	2
							888	5	Initial BW	431	kg		888	4	2
							889	5	Initial BW	449	kg		889	4	2
							890	5	Initial BW	391	kg		890	4	2
							891	5	Initial BW	435	kg		891	4	2
							892	5	Initial BW	431	kg		892	4	2
							893	5	Initial BW	417	kg		893	4	2
							894	5	Initial BW	429	kg		894	4	2
							895	5	Initial BW	409	kg		895	4	2
							896	5	Initial BW	415	kg		896	4	2
							897	5	Initial BW	433	kg		897	4	2
							898	5	Initial BW	421	kg		898	4	2
							899	5	Initial BW	437	kg		899	4	2
							900	5	Initial BW	411	kg		900	4	2
							901	5	Initial BW	413	kg		901	4	2
							902	5	Initial BW	433	kg		902	4	2
							903	5	Initial BW	403	kg		903	4	2
							904	5	Initial BW	423	kg		904	4	2
							905	5	Initial BW	417	kg		905	4	2
							906	5	Initial BW	431	kg		906	4	2
							907	5	Initial BW	405	kg		907	4	2
							908	5	Initial BW	407	kg		908	4	2
							909	5	Initial BW	441	kg		909	4	2
							910	5	Initial BW	419	kg		910	4	2
							911	5	Initial BW	401	kg		911	4	2
							912	5	Initial BW	437	kg		912	4	2
							913	5	Initial BW	431	kg		913	4	2
							914	5	Initial BW	441	kg		914	4	2
							915	5	Initial BW	453	kg		915	4	2
							916	5	Initial BW	449	kg		916	4	2
							917	5	Initial BW	431	kg		917	4	2
							918	5	Initial BW	461	kg		918	4	2
							919	5	Initial BW	421	kg		919	4	2
							920	5	Initial BW	423	kg		920	4	2
							921	5	Initial BW	411	kg		921	4	2
							922	5	Initial BW	409	kg		922	4	2
							923	5	Initial BW	419	kg		923	4	2
							924	5	Initial BW	419	kg		924	4	2
							925	5	Initial BW	417	kg		925	4	2
							926	5	Initial BW	427	kg		926	4	2
							927	5	Initial BW	419	kg		927	4	2
							928	5	Initial BW	399	kg		928	4	2
							929	5	Initial BW	449	kg		929	4	2
							930	5	Initial BW	397	kg		930	4	2
							931	5	Initial BW	441	kg		931	2	3
							932	5	Initial BW	425	kg		932	3	3
							933	5	Initial BW	421	kg		933	2	3
							934	5	Initial BW	421	kg		934	2	3
							935	5	Initial BW	431	kg		935	2	3
							936	5	Initial BW	413	kg		936	2	3
							937	5	Initial BW	415	kg		937	2	3
							938	5	Initial BW	419	kg		938	2	3
							939	5	Initial BW	399	kg		939	2	3
							940	5	Initial BW	439	kg		940	2	3
							941	5	Initial BW	421	kg		941	2	3
							942	5	Initial BW	403	kg		942	2	3
							943	5	Initial BW	397	kg		943	2	3
							944	5	Initial BW	419	kg		944	2	3
							945	5	Initial BW	405	kg		945	2	3
							946	5	Initial BW	411	kg		946	2	3
							947	5	Initial BW	419	kg		947	2	3
							948	5	Initial BW	403	kg		948	2	3
							949	5	Initial BW	403	kg		949	2	3
							950	5	Initial BW	417	kg		950	2	3
							951	5	Initial BW	421	kg		951	2	3
							952	5	Initial BW	409	kg		952	2	3
							953	5	Initial BW	389	kg		953	2	3
							954	5	Initial BW	437	kg		954	2	3
							955	5	Initial BW	399	kg		955	2	3
							956	5	Initial BW	441	kg		956	2	3
							957	5	Initial BW	407	kg		957	2	3
							958	5	Initial BW	403	kg		958	2	3
							959	5	Initial BW	409	kg		959	2	3
							960	5	Initial BW	437	kg		960	2	3
							961	5	Initial BW	421	kg		961	2	3
							962	5	Initial BW	415	kg		962	2	3
							963	5	Initial BW	437	kg		963	2	3
							964	5	Initial BW	431	kg		964	2	3
							965	5	Initial BW	413	kg		965	2	3
							966	5	Initial BW	443	kg		966	2	3
							967	5	Initial BW	425	kg		967	2	3
							968	5	Initial BW	435	kg		968	2	3
							969	5	Initial BW	375	kg		969	2	3
							970	5	Initial BW	409	kg		970	2	3
							971	5	Initial BW	397	kg		971	2	3
							972	5	Initial BW	417	kg		972	2	3
							973	5	Initial BW	409	kg		973	2	3
							974	5	Initial BW	425	kg		974	2	3
							975	5	Initial BW	459	kg		975	2	3
							976	5	Initial BW	439	kg		976	2	3
							977	5	Initial BW	407	kg		977	2	3
							978	5	Initial BW	411	kg		978	2	3
							979	5	Initial BW	435	kg		979	2	3
							980	5	Initial BW	425	kg		980	2	3
							981	5	Initial BW	413	kg		981	2	3
							982	5	Initial BW	399	kg		982	2	3
							983	5	Initial BW	433	kg		983	2	3
							984	5	Initial BW	439	kg		984	2	3
							985	5	Initial BW	425	kg		985	2	3
							986	5	Initial BW	372	kg		986	2	3
							987	5	Initial BW	346	kg		987	2	3
							988	5	Initial BW	370	kg		988	2	3
							989	5	Initial BW	378	kg		989	2	3
							990	5	Initial BW	406	kg		990	2	3
							991	5	Initial BW	390	kg		991	2	3
							992	5	Initial BW	348	kg		992	2	3
							993	5	Initial BW	356	kg		993	2	3
							994	5	Initial BW	356	kg		994	2	3
							995	5	Initial BW	348	kg		995	2	3
							996	5	Initial BW	358	kg		996	2	3
							997	5	Initial BW	370	kg		997	2	3
							998	5	Initial BW	358	kg		998	2	3
							999	5	Initial BW	400	kg		999	2	3
							1000	5	Initial BW	380	kg		1000	2	3
							1001	5	Initial BW	340	kg		1001	2	3
							1002	5	Initial BW	378	kg		1002	2	3
							1003	5	Initial BW	386	kg		1003	2	3
							1004	5	Initial BW	346	kg		1004	2	3
							1005	5	Initial BW	362	kg		1005	2	3
							1006	5	Initial BW	388	kg		1006	2	3
							1007	5	Initial BW	336	kg		1007	2	3
							1008	5	Initial BW	364	kg		1008	2	3
							1009	5	Initial BW	358	kg		1009	2	3
							1010	5	Initial BW	372	kg		1010	2	3
							1011	5	Initial BW	398	kg		1011	2	3
							1012	5	Initial BW	340	kg		1012	2	3
							1013	5	Initial BW	350	kg		1013	2	3
							1014	5	Initial BW	356	kg		1014	2	3
							1015	5	Initial BW	360	kg		1015	2	3
							1016	5	Initial BW	378	kg		1016	2	3
							1017	5	Initial BW	368	kg		1017	2	3
							1018	5	Initial BW	330	kg		1018	2	3
							1019	5	Initial BW	396	kg		1019	2	3
							1020	5	Initial BW	386	kg		1020	2	3
							1021	5	Initial BW	358	kg		1021	2	3
							1022	5	Initial BW	378	kg		1022	2	3
							1023	5	Initial BW	362	kg		1023	2	3
							1024	5	Initial BW	398	kg		1024	2	3
							1025	5	Initial BW	374	kg		1025	2	3
							1026	5	Initial BW	380	kg		1026	2	3
							1027	5	Initial BW	368	kg		1027	2	3
							1028	5	Initial BW	382	kg		1028	2	3
							1029	5	Initial BW	384	kg		1029	2	3
							1030	5	Initial BW	392	kg		1030	2	3
							1031	5	Initial BW	346	kg		1031	3	3
							1032	5	Initial BW	388	kg		1032	3	3
							1033	5	Initial BW	396	kg		1033	3	3
							1034	5	Initial BW	376	kg		1034	3	3
							1035	5	Initial BW	370	kg		1035	3	3
							1036	5	Initial BW	392	kg		1036	3	3
							1037	5	Initial BW	366	kg		1037	3	3
							1038	5	Initial BW	372	kg		1038	3	3
							1039	5	Initial BW	376	kg		1039	3	3
							1040	5	Initial BW	346	kg		1040	3	3
							1041	5	Initial BW	390	kg		1041	3	3
							1042	5	Initial BW	370	kg		1042	3	3
							1043	5	Initial BW	370	kg		1043	3	3
							1044	5	Initial BW	394	kg		1044	3	3
							1045	5	Initial BW	366	kg		1045	3	3
							1046	5	Initial BW	354	kg		1046	3	3
							1047	5	Initial BW	374	kg		1047	3	3
							1048	5	Initial BW	356	kg		1048	3	3
							1049	5	Initial BW	380	kg		1049	3	3
							1050	5	Initial BW	358	kg		1050	3	3
							1051	5	Initial BW	378	kg		1051	3	3
							1052	5	Initial BW	372	kg		1052	3	3
							1053	5	Initial BW	396	kg		1053	3	3
							1054	5	Initial BW	386	kg		1054	3	3
							1055	5	Initial BW	360	kg		1055	3	3
							1056	5	Initial BW	378	kg		1056	3	3
							1057	5	Initial BW	376	kg		1057	3	3
							1058	5	Initial BW	386	kg		1058	3	3
							1059	5	Initial BW	376	kg		1059	3	3
							1060	5	Initial BW	372	kg		1060	3	3
							1061	5	Initial BW	374	kg		1061	3	3
							1062	5	Initial BW	374	kg		1062	3	3
							1063	5	Initial BW	370	kg		1063	3	3
							1064	5	Initial BW	382	kg		1064	3	3
							1065	5	Initial BW	392	kg		1065	3	3
							1066	5	Initial BW	340	kg		1066	3	3
							1067	5	Initial BW	386	kg		1067	3	3
							1068	5	Initial BW	348	kg		1068	3	3
							1069	5	Initial BW	334	kg		1069	3	3
							1070	5	Initial BW	362	kg		1070	3	3
							1071	5	Initial BW	382	kg		1071	3	3
							1072	5	Initial BW	378	kg		1072	3	3
							1073	5	Initial BW	370	kg		1073	3	3
							1074	5	Initial BW	364	kg		1074	3	3
							1075	5	Initial BW	376	kg		1075	3	3
							1076	5	Initial BW	376	kg		1076	3	3
							1077	5	Initial BW	354	kg		1077	3	3
							1078	5	Initial BW	382	kg		1078	3	3
							1079	5	Initial BW	366	kg		1079	3	3
							1080	5	Initial BW	356	kg		1080	3	3
							1081	5	Initial BW	386	kg		1081	3	3
							1082	5	Initial BW	352	kg		1082	3	3
							1083	5	Initial BW	384	kg		1083	3	3
							1084	5	Initial BW	394	kg		1084	3	3
							1085	5	Initial BW	384	kg		1085	3	3
							1086	5	Initial BW	380	kg		1086	3	3
							1087	5	Initial BW	346	kg		1087	3	3
							1088	5	Initial BW	336	kg		1088	3	3
							1089	5	Initial BW	378	kg		1089	3	3
							1090	5	Initial BW	352	kg		1090	3	3
							1091	5	Initial BW	372	kg		1091	3	3
							1092	5	Initial BW	374	kg		1092	3	3
							1093	5	Initial BW	372	kg		1093	3	3
							1094	5	Initial BW	390	kg		1094	3	3
							1095	5	Initial BW	372	kg		1095	3	3
							1096	5	Initial BW	388	kg		1096	3	3
							1097	5	Initial BW	386	kg		1097	3	3
							1098	5	Initial BW	378	kg		1098	3	3
							1099	5	Initial BW	392	kg		1099	3	3
							1100	5	Initial BW	362	kg		1100	3	3
							1101	5	Initial BW	370	kg		1101	3	3
							1102	5	Initial BW	376	kg		1102	3	3
							1103	5	Initial BW	380	kg		1103	3	3
							1104	5	Initial BW	372	kg		1104	3	3
							1105	5	Initial BW	366	kg		1105	3	3
							1106	5	Initial BW	382	kg		1106	3	3
							1107	5	Initial BW	386	kg		1107	3	3
							1108	5	Initial BW	398	kg		1108	3	3
							1109	5	Initial BW	358	kg		1109	3	3
							1110	5	Initial BW	386	kg		1110	3	3
							1111	5	Initial BW	392	kg		1111	3	3
							1112	5	Initial BW	390	kg		1112	3	3
							1113	5	Initial BW	342	kg		1113	3	3
							1114	5	Initial BW	388	kg		1114	3	3
							1115	5	Initial BW	360	kg		1115	3	3
							1116	5	Initial BW	378	kg		1116	3	3
							1117	5	Initial BW	344	kg		1117	3	3
							1118	5	Initial BW	344	kg		1118	3	3
							1119	5	Initial BW	358	kg		1119	3	3
							1120	5	Initial BW	360	kg		1120	3	3
							1121	5	Initial BW	342	kg		1121	3	3
							1122	5	Initial BW	378	kg		1122	3	3
							1123	5	Initial BW	356	kg		1123	3	3
							1124	5	Initial BW	342	kg		1124	3	3
							1125	5	Initial BW	370	kg		1125	3	3
							1126	5	Initial BW	384	kg		1126	3	3
							1127	5	Initial BW	344	kg		1127	3	3
							1128	5	Initial BW	334	kg		1128	3	3
							1129	5	Initial BW	382	kg		1129	3	3
							1130	5	Initial BW	380	kg		1130	3	3
							1131	5	Initial BW	374	kg		1131	3	3
							1132	5	Initial BW	370	kg		1132	3	3
							1133	5	Initial BW	364	kg		1133	3	3
							1134	5	Initial BW	372	kg		1134	3	3
							1135	5	Initial BW	386	kg		1135	3	3
							1136	5	Initial BW	362	kg		1136	3	3
							1137	5	Initial BW	346	kg		1137	3	3
							1138	5	Initial BW	366	kg		1138	3	3
							1139	5	Initial BW	368	kg		1139	3	3
							1140	5	Initial BW	332	kg		1140	3	3
							1141	5	Initial BW	372	kg		1141	3	3
							1142	5	Initial BW	350	kg		1142	3	3
							1143	5	Initial BW	374	kg		1143	3	3
							1144	5	Initial BW	372	kg		1144	3	3
							1145	5	Initial BW	360	kg		1145	3	3
							1146	5	Initial BW	366	kg		1146	3	3
							1147	5	Initial BW	354	kg		1147	3	3
							1148	5	Initial BW	336	kg		1148	3	3
							1149	5	Initial BW	334	kg		1149	3	3
							1150	5	Initial BW	406	kg		1150	3	3
							1151	5	Initial BW	382	kg		1151	3	3
							1152	5	Initial BW	384	kg		1152	3	3
							1153	5	Initial BW	368	kg		1153	3	3
							1154	5	Initial BW	342	kg		1154	3	3
							1155	5	Initial BW	342	kg		1155	3	3
							1156	5	Initial BW	380	kg		1156	3	3
							1157	5	Initial BW	364	kg		1157	3	3
							1158	5	Initial BW	370	kg		1158	3	3
							1159	0	Initial BW	410	kg		1159	3	3
							1160	0	Initial BW	406	kg		1160	3	3
							1161	0	Initial BW	438	kg		1161	3	3
							1162	0	Initial BW	412	kg		1162	3	3
							1163	0	Initial BW	444	kg		1163	3	3
							1164	0	Initial BW	408	kg		1164	3	3
							1165	0	Initial BW	436	kg		1165	3	3
							1166	0	Initial BW	390	kg		1166	3	3
							1167	0	Initial BW	380	kg		1167	3	3
							1168	0	Initial BW	390	kg		1168	3	3
							1169	0	Initial BW	396	kg		1169	3	3
							1170	0	Initial BW	378	kg		1170	3	3
							1171	0	Initial BW	428	kg		1171	3	3
							1172	0	Initial BW	392	kg		1172	3	3
							1173	0	Initial BW	440	kg		1173	3	3
							1174	0	Initial BW	386	kg		1174	3	3
							1175	0	Initial BW	380	kg		1175	3	3
							1176	0	Initial BW	404	kg		1176	3	3
							1177	0	Initial BW	372	kg		1177	3	3
							1178	0	Initial BW	426	kg		1178	3	3
							1179	0	Initial BW	376	kg		1179	3	3
							1180	0	Initial BW	398	kg		1180	3	3
							1181	0	Initial BW	422	kg		1181	3	3
							1182	0	Initial BW	424	kg		1182	3	3
							1183	0	Initial BW	400	kg		1183	3	3
							1184	0	Initial BW	412	kg		1184	3	3
							1185	0	Initial BW	388	kg		1185	3	3
							1186	0	Initial BW	434	kg		1186	3	3
							1187	0	Initial BW	438	kg		1187	3	3
							1188	0	Initial BW	418	kg		1188	3	3
							1189	0	Initial BW	432	kg		1189	3	3
							1190	0	Initial BW	396	kg		1190	3	3
							1191	0	Initial BW	434	kg		1191	3	3
							1192	0	Initial BW	432	kg		1192	3	3
							1193	0	Initial BW	418	kg		1193	3	3
							1194	0	Initial BW	432	kg		1194	3	3
							1195	0	Initial BW	438	kg		1195	3	3
							1196	0	Initial BW	396	kg		1196	3	3
							1197	0	Initial BW	414	kg		1197	3	3
							1198	0	Initial BW	466	kg		1198	3	3
							1199	0	Initial BW	438	kg		1199	3	3
							1200	0	Initial BW	410	kg		1200	3	3
							1201	0	Initial BW	412	kg		1201	3	3
							1202	0	Initial BW	390	kg		1202	3	3
							1203	0	Initial BW	424	kg		1203	3	3
							1204	0	Initial BW	404	kg		1204	3	3
							1205	0	Initial BW	398	kg		1205	3	3
							1206	0	Initial BW	408	kg		1206	3	3
							1207	0	Initial BW	424	kg		1207	3	3
							1208	0	Initial BW	438	kg		1208	3	3
							1209	0	Initial BW	396	kg		1209	3	3
							1210	0	Initial BW	426	kg		1210	3	3
							1211	0	Initial BW	414	kg		1211	3	3
							1212	0	Initial BW	400	kg		1212	3	3
							1213	0	Initial BW	426	kg		1213	3	3
							1214	0	Initial BW	434	kg		1214	3	3
							1215	0	Initial BW	358	kg		1215	3	3
							1216	0	Initial BW	364	kg		1216	3	3
							1217	0	Initial BW	416	kg		1217	3	3
							1218	0	Initial BW	436	kg		1218	3	3
							1219	0	Initial BW	390	kg		1219	3	3
							1220	0	Initial BW	436	kg		1220	3	3
							1221	0	Initial BW	456	kg		1221	3	3
							1222	0	Initial BW	458	kg		1222	3	3
							1223	0	Initial BW	412	kg		1223	3	3
							1224	0	Initial BW	406	kg		1224	3	3
							1225	0	Initial BW	460	kg		1225	3	3
							1226	0	Initial BW	410	kg		1226	3	3
							1227	0	Initial BW	418	kg		1227	3	3
							1228	0	Initial BW	412	kg		1228	3	3
							1229	0	Initial BW	418	kg		1229	3	3
							1230	0	Initial BW	392	kg		1230	3	3
							1231	0	Initial BW	406	kg		1231	3	3
							1232	0	Initial BW	416	kg		1232	3	3
							1233	0	Initial BW	448	kg		1233	3	3
							1234	0	Initial BW	420	kg		1234	3	3
							1235	0	Initial BW	420	kg		1235	3	3
							1236	0	Initial BW	426	kg		1236	3	3
							1237	0	Initial BW	424	kg		1237	3	3
							1238	0	Initial BW	436	kg		1238	3	3
							1239	0	Initial BW	390	kg		1239	3	3
							1240	0	Initial BW	402	kg		1240	3	3
							1241	0	Initial BW	416	kg		1241	3	3
							1242	0	Initial BW	402	kg		1242	3	3
							1243	0	Initial BW	386	kg		1243	3	3
							1244	0	Initial BW	436	kg		1244	3	3
							1245	0	Initial BW	422	kg		1245	3	3
							1246	0	Initial BW	412	kg		1246	3	3
							1247	0	Initial BW	412	kg		1247	3	3
							1248	0	Initial BW	416	kg		1248	3	3
							1249	0	Initial BW	412	kg		1249	3	3
							1250	0	Initial BW	396	kg		1250	3	3
							1251	0	Initial BW	410	kg		1251	3	3
							1252	0	Initial BW	384	kg		1252	3	3
							1253	0	Initial BW	372	kg		1253	3	3
							1254	0	Initial BW	398	kg		1254	3	3
							1255	0	Initial BW	406	kg		1255	3	3
							1256	0	Initial BW	398	kg		1256	3	3
							1257	0	Initial BW	414	kg		1257	3	3
							1258	0	Initial BW	410	kg		1258	3	3
							1259	0	Initial BW	392	kg		1259	3	3
							1260	0	Initial BW	384	kg		1260	3	3
							1261	0	Initial BW	460	kg		1261	3	3
							1262	0	Initial BW	424	kg		1262	3	3
							1263	0	Initial BW	436	kg		1263	3	3
							1264	0	Initial BW	424	kg		1264	3	3
							1265	0	Initial BW	424	kg		1265	3	3
							1266	0	Initial BW	418	kg		1266	3	3
							1267	0	Initial BW	424	kg		1267	3	3
							1268	0	Initial BW	394	kg		1268	3	3
							1269	0	Initial BW	426	kg		1269	3	3
							1270	0	Initial BW	424	kg		1270	3	3
							1271	0	Initial BW	424	kg		1271	3	3
							1272	0	Initial BW	406	kg		1272	3	3
							1273	0	Initial BW	434	kg		1273	3	3
							1274	0	Initial BW	388	kg		1274	3	3
							1275	0	Initial BW	404	kg		1275	3	3
							1276	0	Initial BW	432	kg		1276	3	3
							1277	0	Initial BW	402	kg		1277	3	3
							1278	0	Initial BW	428	kg		1278	3	3
							1279	0	Initial BW	432	kg		1279	3	3
							1280	0	Initial BW	422	kg		1280	3	3
							1281	0	Initial BW	398	kg		1281	3	3
							1282	0	Initial BW	418	kg		1282	3	3
							1283	0	Initial BW	428	kg		1283	3	3
							1284	0	Initial BW	414	kg		1284	3	3
							1285	0	Initial BW	430	kg		1285	3	3
							1286	0	Initial BW	416	kg		1286	3	3
							1287	0	Initial BW	418	kg		1287	3	3
							1288	0	Initial BW	412	kg		1288	3	3
							1289	0	Initial BW	424	kg		1289	3	3
							1290	0	Initial BW	400	kg		1290	3	3
							1291	0	Initial BW	462	kg		1291	3	3
							1292	0	Initial BW	416	kg		1292	3	3
							1293	0	Initial BW	384	kg		1293	3	3
							1294	0	Initial BW	432	kg		1294	3	3
							1295	0	Initial BW	382	kg		1295	3	3
							1296	0	Initial BW	380	kg		1296	3	3
							1297	0	Initial BW	422	kg		1297	3	3
							1298	0	Initial BW	402	kg		1298	3	3
							1299	0	Initial BW	418	kg		1299	3	3
							1300	0	Initial BW	410	kg		1300	3	3
							1301	0	Initial BW	438	kg		1301	3	3
							1302	0	Initial BW	402	kg		1302	3	3
							1303	0	Initial BW	364	kg		1303	3	3
							1304	0	Initial BW	394	kg		1304	3	3
							1305	0	Initial BW	426	kg		1305	3	3
							1306	0	Initial BW	394	kg		1306	3	3
							1307	0	Initial BW	430	kg		1307	3	3
							1308	0	Initial BW	416	kg		1308	3	3
							1309	0	Initial BW	420	kg		1309	3	3
							1310	0	Initial BW	422	kg		1310	3	3
							1311	0	Initial BW	424	kg		1311	3	3
							1312	0	Initial BW	430	kg		1312	3	3
							1313	0	Initial BW	388	kg		1313	3	3
							1314	0	Initial BW	416	kg		1314	3	3
							1315	0	Initial BW	402	kg		1315	3	3
							1316	0	Initial BW	420	kg		1316	3	3
							1317	0	Initial BW	404	kg		1317	3	3
							1318	0	Initial BW	424	kg		1318	3	3
							1319	0	Initial BW	402	kg		1319	3	3
							1320	0	Initial BW	410	kg		1320	3	3
							1321	0	Initial BW	420	kg		1321	3	3
							1322	0	Initial BW	384	kg		1322	3	3
							1323	0	Initial BW	430	kg		1323	3	3
							1324	0	Initial BW	416	kg		1324	3	3
							1325	0	Initial BW	422	kg		1325	3	3
							1326	0	Initial BW	398	kg		1326	3	3
							1327	0	Initial BW	374	kg		1327	3	3
							1328	0	Initial BW	388	kg		1328	3	3
							1329	0	Initial BW	390	kg		1329	3	3
							1330	0	Initial BW	398	kg		1330	3	3
							1331	15	Initial BW	414	kg		1331	3	3
							1332	15	Initial BW	414	kg		1332	3	3
							1333	15	Initial BW	406	kg		1333	3	3
							1334	15	Initial BW	384	kg		1334	3	3
							1335	15	Initial BW	396	kg		1335	3	3
							1336	15	Initial BW	398	kg		1336	3	3
							1337	15	Initial BW	396	kg		1337	3	3
							1338	15	Initial BW	378	kg		1338	3	3
							1339	15	Initial BW	412	kg		1339	3	3
							1340	15	Initial BW	412	kg		1340	3	3
							1341	15	Initial BW	398	kg		1341	3	3
							1342	15	Initial BW	424	kg		1342	3	3
							1343	15	Initial BW	392	kg		1343	3	3
							1344	15	Initial BW	404	kg		1344	3	3
							1345	15	Initial BW	414	kg		1345	3	3
							1346	15	Initial BW	424	kg		1346	3	3
							1347	15	Initial BW	408	kg		1347	3	3
							1348	15	Initial BW	418	kg		1348	3	3
							1349	15	Initial BW	430	kg		1349	3	3
							1350	15	Initial BW	408	kg		1350	3	3
							1351	15	Initial BW	370	kg		1351	3	3
							1352	15	Initial BW	400	kg		1352	3	3
							1353	15	Initial BW	418	kg		1353	3	3
							1354	15	Initial BW	380	kg		1354	3	3
							1355	15	Initial BW	424	kg		1355	3	3
							1356	15	Initial BW	390	kg		1356	3	3
							1357	15	Initial BW	396	kg		1357	3	3
							1358	15	Initial BW	416	kg		1358	3	3
							1359	15	Initial BW	416	kg		1359	3	3
							1360	15	Initial BW	432	kg		1360	3	3
							1361	15	Initial BW	420	kg		1361	3	3
							1362	15	Initial BW	408	kg		1362	3	3
							1363	15	Initial BW	408	kg		1363	3	3
							1364	15	Initial BW	404	kg		1364	3	3
							1365	15	Initial BW	410	kg		1365	3	3
							1366	15	Initial BW	424	kg		1366	3	3
							1367	15	Initial BW	416	kg		1367	3	3
							1368	15	Initial BW	410	kg		1368	3	3
							1369	15	Initial BW	426	kg		1369	3	3
							1370	15	Initial BW	420	kg		1370	3	3
							1371	15	Initial BW	430	kg		1371	3	3
							1372	15	Initial BW	438	kg		1372	3	3
							1373	15	Initial BW	428	kg		1373	3	3
							1374	15	Initial BW	420	kg		1374	3	3
							1375	15	Initial BW	414	kg		1375	3	3
							1376	15	Initial BW	400	kg		1376	3	3
							1377	15	Initial BW	422	kg		1377	3	3
							1378	15	Initial BW	416	kg		1378	3	3
							1379	15	Initial BW	418	kg		1379	3	3
							1380	15	Initial BW	404	kg		1380	3	3
							1381	15	Initial BW	430	kg		1381	3	3
							1382	15	Initial BW	418	kg		1382	3	3
							1383	15	Initial BW	416	kg		1383	3	3
							1384	15	Initial BW	406	kg		1384	3	3
							1385	15	Initial BW	418	kg		1385	3	3
							1386	15	Initial BW	428	kg		1386	3	3
							1387	15	Initial BW	410	kg		1387	3	3
							1388	15	Initial BW	404	kg		1388	3	3
							1389	15	Initial BW	398	kg		1389	3	3
							1390	15	Initial BW	414	kg		1390	3	3
							1391	15	Initial BW	444	kg		1391	3	3
							1392	15	Initial BW	396	kg		1392	3	3
							1393	15	Initial BW	458	kg		1393	3	3
							1394	15	Initial BW	434	kg		1394	3	3
							1395	15	Initial BW	374	kg		1395	3	3
							1396	15	Initial BW	378	kg		1396	3	3
							1397	15	Initial BW	406	kg		1397	3	3
							1398	15	Initial BW	398	kg		1398	3	3
							1399	15	Initial BW	414	kg		1399	3	3
							1400	15	Initial BW	388	kg		1400	3	3
							1401	15	Initial BW	420	kg		1401	3	3
							1402	15	Initial BW	390	kg		1402	3	3
							1403	15	Initial BW	444	kg		1403	3	3
							1404	15	Initial BW	450	kg		1404	3	3
							1405	15	Initial BW	410	kg		1405	3	3
							1406	15	Initial BW	396	kg		1406	3	3
							1407	15	Initial BW	412	kg		1407	3	3
							1408	15	Initial BW	420	kg		1408	3	3
							1409	15	Initial BW	418	kg		1409	3	3
							1410	15	Initial BW	394	kg		1410	3	3
							1411	15	Initial BW	400	kg		1411	3	3
							1412	15	Initial BW	426	kg		1412	3	3
							1413	15	Initial BW	410	kg		1413	3	3
							1414	15	Initial BW	414	kg		1414	3	3
							1415	15	Initial BW	414	kg		1415	3	3
							1416	15	Initial BW	400	kg		1416	3	3
							1417	15	Initial BW	412	kg		1417	3	3
							1418	15	Initial BW	426	kg		1418	3	3
							1419	15	Initial BW	424	kg		1419	3	3
							1420	15	Initial BW	374	kg		1420	3	3
							1421	15	Initial BW	440	kg		1421	3	3
							1422	15	Initial BW	404	kg		1422	3	3
							1423	15	Initial BW	426	kg		1423	3	3
							1424	15	Initial BW	428	kg		1424	3	3
							1425	15	Initial BW	364	kg		1425	3	3
							1426	15	Initial BW	388	kg		1426	3	3
							1427	15	Initial BW	414	kg		1427	3	3
							1428	15	Initial BW	404	kg		1428	3	3
							1429	15	Initial BW	406	kg		1429	3	3
							1430	15	Initial BW	396	kg		1430	3	3
							1431	15	Initial BW	420	kg		1431	3	3
							1432	15	Initial BW	414	kg		1432	3	3
							1433	15	Initial BW	374	kg		1433	3	3
							1434	15	Initial BW	394	kg		1434	3	3
							1435	15	Initial BW	390	kg		1435	3	3
							1436	15	Initial BW	410	kg		1436	3	3
							1437	15	Initial BW	376	kg		1437	3	3
							1438	15	Initial BW	414	kg		1438	3	3
							1439	15	Initial BW	414	kg		1439	3	3
							1440	15	Initial BW	410	kg		1440	3	3
							1441	15	Initial BW	398	kg		1441	3	3
							1442	15	Initial BW	396	kg		1442	3	3
							1443	15	Initial BW	378	kg		1443	3	3
							1444	15	Initial BW	410	kg		1444	3	3
							1445	15	Initial BW	386	kg		1445	3	3
							1446	15	Initial BW	402	kg		1446	3	3
							1447	15	Initial BW	408	kg		1447	3	3
							1448	15	Initial BW	406	kg		1448	3	3
							1449	15	Initial BW	354	kg		1449	3	3
							1450	15	Initial BW	398	kg		1450	3	3
							1451	15	Initial BW	392	kg		1451	3	3
							1452	15	Initial BW	390	kg		1452	3	3
							1453	15	Initial BW	388	kg		1453	3	3
							1454	15	Initial BW	400	kg		1454	3	3
							1455	15	Initial BW	398	kg		1455	3	3
							1456	15	Initial BW	400	kg		1456	3	3
							1457	15	Initial BW	400	kg		1457	3	3
							1458	15	Initial BW	408	kg		1458	3	3
							1459	15	Initial BW	392	kg		1459	3	3
							1460	15	Initial BW	374	kg		1460	3	3
							1461	15	Initial BW	404	kg		1461	3	3
							1462	15	Initial BW	376	kg		1462	3	3
							1463	15	Initial BW	396	kg		1463	3	3
							1464	15	Initial BW	394	kg		1464	3	3
							1465	15	Initial BW	386	kg		1465	3	3
							1466	15	Initial BW	370	kg		1466	3	3
							1467	15	Initial BW	396	kg		1467	3	3
							1468	15	Initial BW	410	kg		1468	3	3
							1469	15	Initial BW	382	kg		1469	3	3
							1470	15	Initial BW	394	kg		1470	3	3
							1471	15	Initial BW	386	kg		1471	3	3
							1472	15	Initial BW	362	kg		1472	3	3
							1473	15	Initial BW	396	kg		1473	3	3
							1474	15	Initial BW	396	kg		1474	3	3
							1475	15	Initial BW	430	kg		1475	3	3
							1476	15	Initial BW	396	kg		1476	3	3
							1477	15	Initial BW	416	kg		1477	3	3
							1478	15	Initial BW	390	kg		1478	3	3
							1479	15	Initial BW	396	kg		1479	3	3
							1480	15	Initial BW	410	kg		1480	3	3
							1481	15	Initial BW	430	kg		1481	3	3
							1482	15	Initial BW	418	kg		1482	3	3
							1483	15	Initial BW	392	kg		1483	3	3
							1484	15	Initial BW	438	kg		1484	3	3
							1485	15	Initial BW	402	kg		1485	3	3
							1486	15	Initial BW	402	kg		1486	3	3
							1487	15	Initial BW	396	kg		1487	3	3
							1488	15	Initial BW	388	kg		1488	3	3
							1489	15	Initial BW	422	kg		1489	3	3
							1490	15	Initial BW	406	kg		1490	3	3
							1491	15	Initial BW	424	kg		1491	3	3
							1492	15	Initial BW	410	kg		1492	3	3
							1493	15	Initial BW	390	kg		1493	3	3
							1494	15	Initial BW	378	kg		1494	3	3
							1495	15	Initial BW	402	kg		1495	3	3
							1496	0	Initial BW	294	kg		1496	3	3
							1497	0	Initial BW	352	kg		1497	3	3
							1498	0	Initial BW	346	kg		1498	3	3
							1499	0	Initial BW	318	kg		1499	3	3
							1500	0	Initial BW	320	kg		1500	3	3
							1501	0	Initial BW	344	kg		1501	3	3
							1502	0	Initial BW	344	kg		1502	3	3
							1503	0	Initial BW	338	kg		1503	3	3
							1504	0	Initial BW	330	kg		1504	3	3
							1505	0	Initial BW	336	kg		1505	3	3
							1506	0	Initial BW	316	kg		1506	3	3
							1507	0	Initial BW	376	kg		1507	3	3
							1508	0	Initial BW	342	kg		1508	3	3
							1509	0	Initial BW	360	kg		1509	3	3
							1510	0	Initial BW	322	kg		1510	3	3
							1511	0	Initial BW	338	kg		1511	3	3
							1512	0	Initial BW	340	kg		1512	3	3
							1513	0	Initial BW	326	kg		1513	3	3
							1514	0	Initial BW	362	kg		1514	3	3
							1515	0	Initial BW	368	kg		1515	3	3
							1516	0	Initial BW	346	kg		1516	3	3
							1517	0	Initial BW	346	kg		1517	3	3
							1518	0	Initial BW	316	kg		1518	3	3
							1519	0	Initial BW	360	kg		1519	3	3
							1520	0	Initial BW	338	kg		1520	3	3
							1521	0	Initial BW	338	kg		1521	3	3
							1522	0	Initial BW	310	kg		1522	3	3
							1523	0	Initial BW	346	kg		1523	3	3
							1524	0	Initial BW	338	kg		1524	3	3
							1525	0	Initial BW	332	kg		1525	3	3
							1526	0	Initial BW	394	kg		1526	3	3
							1527	0	Initial BW	344	kg		1527	3	3
							1528	0	Initial BW	322	kg		1528	3	3
							1529	0	Initial BW	336	kg		1529	3	3
							1530	0	Initial BW	334	kg		1530	3	3
							1531	0	Initial BW	352	kg		1531	3	3
							1532	0	Initial BW	340	kg		1532	3	3
							1533	0	Initial BW	314	kg		1533	3	3
							1534	0	Initial BW	360	kg		1534	3	3
							1535	0	Initial BW	330	kg		1535	3	3
							1536	0	Initial BW	334	kg		1536	3	3
							1537	0	Initial BW	308	kg		1537	3	3
							1538	0	Initial BW	348	kg		1538	3	3
							1539	0	Initial BW	336	kg		1539	3	3
							1540	0	Initial BW	334	kg		1540	3	3
							1541	0	Initial BW	356	kg		1541	3	3
							1542	0	Initial BW	326	kg		1542	3	3
							1543	0	Initial BW	330	kg		1543	3	3
							1544	0	Initial BW	328	kg		1544	3	3
							1545	0	Initial BW	350	kg		1545	3	3
							1546	0	Initial BW	338	kg		1546	3	3
							1547	0	Initial BW	344	kg		1547	3	3
							1548	0	Initial BW	334	kg		1548	3	3
							1549	0	Initial BW	348	kg		1549	3	3
							1550	0	Initial BW	348	kg		1550	3	3
							1551	0	Initial BW	328	kg		1551	3	3
							1552	0	Initial BW	356	kg		1552	3	3
							1553	0	Initial BW	360	kg		1553	3	3
							1554	0	Initial BW	354	kg		1554	3	3
							1555	0	Initial BW	336	kg		1555	3	3
							1556	0	Initial BW	316	kg		1556	3	3
							1557	0	Initial BW	348	kg		1557	3	3
							1558	0	Initial BW	366	kg		1558	3	3
							1559	0	Initial BW	362	kg		1559	3	3
							1560	0	Initial BW	324	kg		1560	3	3
							1561	0	Initial BW	320	kg		1561	3	3
							1562	0	Initial BW	316	kg		1562	3	3
							1563	0	Initial BW	312	kg		1563	3	3
							1564	0	Initial BW	350	kg		1564	3	3
							1565	0	Initial BW	340	kg		1565	3	3
							1566	0	Initial BW	324	kg		1566	3	3
							1567	0	Initial BW	324	kg		1567	3	3
							1568	0	Initial BW	306	kg		1568	3	3
							1569	0	Initial BW	358	kg		1569	3	3
							1570	0	Initial BW	312	kg		1570	3	3
							1571	0	Initial BW	312	kg		1571	3	3
							1572	0	Initial BW	312	kg		1572	3	3
							1573	0	Initial BW	346	kg		1573	3	3
							1574	0	Initial BW	350	kg		1574	3	3
							1575	0	Initial BW	354	kg		1575	3	3
							1576	0	Initial BW	310	kg		1576	3	3
							1577	0	Initial BW	320	kg		1577	3	3
							1578	0	Initial BW	344	kg		1578	3	3
							1579	0	Initial BW	346	kg		1579	3	3
							1580	0	Initial BW	340	kg		1580	3	3
							1581	0	Initial BW	338	kg		1581	3	3
							1582	0	Initial BW	350	kg		1582	3	3
							1583	0	Initial BW	340	kg		1583	3	3
							1584	0	Initial BW	318	kg		1584	3	3
							1585	0	Initial BW	362	kg		1585	3	3
							1586	0	Initial BW	326	kg		1586	3	3
							1587	0	Initial BW	338	kg		1587	3	3
							1588	0	Initial BW	310	kg		1588	3	3
							1589	0	Initial BW	338	kg		1589	3	3
							1590	0	Initial BW	320	kg		1590	3	3
							1591	0	Initial BW	312	kg		1591	3	3
							1592	0	Initial BW	344	kg		1592	3	3
							1593	0	Initial BW	346	kg		1593	3	3
							1594	0	Initial BW	364	kg		1594	3	3
							1595	0	Initial BW	332	kg		1595	3	3
							1596	0	Initial BW	300	kg		1596	3	3
							1597	0	Initial BW	308	kg		1597	3	3
							1598	0	Initial BW	356	kg		1598	3	3
							1599	0	Initial BW	300	kg		1599	3	3
							1600	0	Initial BW	340	kg		1600	3	3
							1601	0	Initial BW	316	kg		1601	3	3
							1602	0	Initial BW	346	kg		1602	3	3
							1603	0	Initial BW	334	kg		1603	3	3
							1604	0	Initial BW	346	kg		1604	3	3
							1605	0	Initial BW	332	kg		1605	3	3
							1606	0	Initial BW	344	kg		1606	3	3
							1607	0	Initial BW	306	kg		1607	3	3
							1608	0	Initial BW	334	kg		1608	3	3
							1609	0	Initial BW	314	kg		1609	3	3
							1610	0	Initial BW	358	kg		1610	3	3
							1611	0	Initial BW	340	kg		1611	3	3
							1612	0	Initial BW	372	kg		1612	3	3
							1613	0	Initial BW	342	kg		1613	3	3
							1614	0	Initial BW	360	kg		1614	3	3
							1615	0	Initial BW	364	kg		1615	3	3
							1616	0	Initial BW	344	kg		1616	3	3
							1617	0	Initial BW	340	kg		1617	3	3
							1618	0	Initial BW	302	kg		1618	3	3
							1619	0	Initial BW	342	kg		1619	3	3
							1620	0	Initial BW	342	kg		1620	3	3
							1621	0	Initial BW	314	kg		1621	3	3
							1622	0	Initial BW	318	kg		1622	3	3
							1623	0	Initial BW	316	kg		1623	3	3
							1624	0	Initial BW	368	kg		1624	3	3
							1625	0	Initial BW	332	kg		1625	3	3
							1626	0	Initial BW	334	kg		1626	3	3
							1627	0	Initial BW	330	kg		1627	3	3
							1628	0	Initial BW	352	kg		1628	3	3
							1629	0	Initial BW	328	kg		1629	3	3
							1630	0	Initial BW	340	kg		1630	3	3
							1631	0	Initial BW	300	kg		1631	3	3
							1632	0	Initial BW	346	kg		1632	3	3
							1633	0	Initial BW	342	kg		1633	3	3
							1634	0	Initial BW	342	kg		1634	3	3
							1635	0	Initial BW	324	kg		1635	3	3
							1636	0	Initial BW	342	kg		1636	3	3
							1637	0	Initial BW	328	kg		1637	3	3
							1638	0	Initial BW	304	kg		1638	3	3
							1639	0	Initial BW	308	kg		1639	3	3
							1640	0	Initial BW	326	kg		1640	3	3
							1641	0	Initial BW	324	kg		1641	3	3
							1642	0	Initial BW	322	kg		1642	3	3
							1643	0	Initial BW	340	kg		1643	3	3
							1644	0	Initial BW	330	kg		1644	3	3
							1645	0	Initial BW	326	kg		1645	3	3
							1646	0	Initial BW	354	kg		1646	3	3
							1647	0	Initial BW	332	kg		1647	3	3
							1648	0	Initial BW	330	kg		1648	3	3
							1649	0	Initial BW	344	kg		1649	3	3
							1650	0	Initial BW	332	kg		1650	3	3
							1651	0	Initial BW	316	kg		1651	3	3
							1652	0	Initial BW	352	kg		1652	3	3
							1653	0	Initial BW	346	kg		1653	3	3
							1654	0	Initial BW	344	kg		1654	3	3
							1655	0	Initial BW	340	kg		1655	3	3
							1656	0	Initial BW	356	kg		1656	3	3
							1657	0	Initial BW	336	kg		1657	3	3
							1658	0	Initial BW	332	kg		1658	3	3
							1659	0	Initial BW	316	kg		1659	3	3
							1660	0	Initial BW	364	kg		1660	3	3
							1661	0	Initial BW	364	kg		1661	3	3
							1662	0	Initial BW	380	kg		1662	3	3
							1663	0	Initial BW	372	kg		1663	3	3
							1664	0	Initial BW	358	kg		1664	3	3
							1665	0	Initial BW	362	kg		1665	3	3
							1666	0	Initial BW	374	kg		1666	3	3
							1667	0	Initial BW	374	kg		1667	3	3
							1668	0	Initial BW	372	kg		1668	3	3
							1669	0	Initial BW	366	kg		1669	3	3
							1670	0	Initial BW	380	kg		1670	3	3
							1671	0	Initial BW	330	kg		1671	3	3
							1672	0	Initial BW	344	kg		1672	3	3
							1673	0	Initial BW	352	kg		1673	3	3
							1674	0	Initial BW	352	kg		1674	3	3
							1675	0	Initial BW	368	kg		1675	3	3
							1676	0	Initial BW	372	kg		1676	3	3
							1677	0	Initial BW	390	kg		1677	3	3
							1678	0	Initial BW	342	kg		1678	3	3
							1679	0	Initial BW	382	kg		1679	3	3
							1680	0	Initial BW	390	kg		1680	3	3
							1681	0	Initial BW	368	kg		1681	3	3
							1682	0	Initial BW	388	kg		1682	3	3
							1683	0	Initial BW	360	kg		1683	3	3
							1684	0	Initial BW	384	kg		1684	3	3
							1685	0	Initial BW	346	kg		1685	3	3
							1686	0	Initial BW	380	kg		1686	3	3
							1687	0	Initial BW	386	kg		1687	3	3
							1688	0	Initial BW	350	kg		1688	3	3
							1689	0	Initial BW	348	kg		1689	3	3
							1690	0	Initial BW	350	kg		1690	3	3
							1691	0	Initial BW	378	kg		1691	3	3
							1692	0	Initial BW	372	kg		1692	3	3
							1693	0	Initial BW	362	kg		1693	3	3
							1694	0	Initial BW	368	kg		1694	3	3
							1695	0	Initial BW	366	kg		1695	3	3
							1696	0	Initial BW	356	kg		1696	3	3
							1697	0	Initial BW	374	kg		1697	3	3
							1698	0	Initial BW	362	kg		1698	3	3
							1699	0	Initial BW	346	kg		1699	3	3
							1700	0	Initial BW	320	kg		1700	3	3
							1701	0	Initial BW	344	kg		1701	3	3
							1702	0	Initial BW	360	kg		1702	3	3
							1703	0	Initial BW	382	kg		1703	3	3
							1704	0	Initial BW	320	kg		1704	3	3
							1705	0	Initial BW	348	kg		1705	3	3
							1706	0	Initial BW	360	kg		1706	3	3
							1707	0	Initial BW	364	kg		1707	3	3
							1708	0	Initial BW	350	kg		1708	3	3
							1709	0	Initial BW	358	kg		1709	3	3
							1710	0	Initial BW	374	kg		1710	3	3
							1711	0	Initial BW	370	kg		1711	3	3
							1712	0	Initial BW	346	kg		1712	3	3
							1713	0	Initial BW	372	kg		1713	3	3
							1714	0	Initial BW	348	kg		1714	3	3
							1715	0	Initial BW	366	kg		1715	3	3
							1716	0	Initial BW	362	kg		1716	3	3
							1717	0	Initial BW	410	kg		1717	3	3
							1718	0	Initial BW	360	kg		1718	3	3
							1719	0	Initial BW	324	kg		1719	3	3
							1720	0	Initial BW	374	kg		1720	3	3
							1721	0	Initial BW	342	kg		1721	3	3
							1722	0	Initial BW	360	kg		1722	3	3
							1723	0	Initial BW	360	kg		1723	3	3
							1724	0	Initial BW	364	kg		1724	3	3
							1725	0	Initial BW	388	kg		1725	3	3
							1726	0	Initial BW	330	kg		1726	3	3
							1727	0	Initial BW	362	kg		1727	3	3
							1728	0	Initial BW	372	kg		1728	3	3
							1729	0	Initial BW	354	kg		1729	3	3
							1730	0	Initial BW	374	kg		1730	3	3
							1731	0	Initial BW	346	kg		1731	3	3
							1732	0	Initial BW	346	kg		1732	3	3
							1733	0	Initial BW	332	kg		1733	3	3
							1734	0	Initial BW	340	kg		1734	3	3
							1735	0	Initial BW	372	kg		1735	3	3
							1736	0	Initial BW	344	kg		1736	3	3
							1737	0	Initial BW	370	kg		1737	3	3
							1738	0	Initial BW	360	kg		1738	3	3
							1739	0	Initial BW	362	kg		1739	3	3
							1740	0	Initial BW	356	kg		1740	3	3
							1741	0	Initial BW	320	kg		1741	3	3
							1742	0	Initial BW	350	kg		1742	3	3
							1743	0	Initial BW	304	kg		1743	3	3
							1744	0	Initial BW	344	kg		1744	3	3
							1745	0	Initial BW	364	kg		1745	3	3
							1746	0	Initial BW	350	kg		1746	3	3
							1747	0	Initial BW	310	kg		1747	3	3
							1748	0	Initial BW	336	kg		1748	3	3
							1749	0	Initial BW	336	kg		1749	3	3
							1750	0	Initial BW	306	kg		1750	3	3
							1751	0	Initial BW	402	kg		1751	3	3
							1752	0	Initial BW	342	kg		1752	3	3
							1753	0	Initial BW	328	kg		1753	3	3
							1754	0	Initial BW	344	kg		1754	3	3
							1755	0	Initial BW	366	kg		1755	3	3
							1756	0	Initial BW	346	kg		1756	3	3
							1757	0	Initial BW	346	kg		1757	3	3
							1758	0	Initial BW	366	kg		1758	3	3
							1759	0	Initial BW	344	kg		1759	3	3
							1760	0	Initial BW	364	kg		1760	3	3
							1761	0	Initial BW	364	kg		1761	3	3
							1762	0	Initial BW	374	kg		1762	3	3
							1763	0	Initial BW	340	kg		1763	3	3
							1764	0	Initial BW	344	kg		1764	3	3
							1765	0	Initial BW	378	kg		1765	3	3
							1766	0	Initial BW	352	kg		1766	3	3
							1767	0	Initial BW	350	kg		1767	3	3
							1768	0	Initial BW	356	kg		1768	3	3
							1769	0	Initial BW	340	kg		1769	3	3
							1770	0	Initial BW	340	kg		1770	3	3
							1771	0	Initial BW	340	kg		1771	3	3
							1772	0	Initial BW	356	kg		1772	3	3
							1773	0	Initial BW	354	kg		1773	3	3
							1774	0	Initial BW	352	kg		1774	3	3
							1775	0	Initial BW	328	kg		1775	3	3
							1776	0	Initial BW	368	kg		1776	3	3
							1777	0	Initial BW	338	kg		1777	3	3
							1778	0	Initial BW	336	kg		1778	3	3
							1779	0	Initial BW	362	kg		1779	3	3
							1780	0	Initial BW	362	kg		1780	3	3
							1781	0	Initial BW	314	kg		1781	3	3
							1782	0	Initial BW	348	kg		1782	3	3
							1783	0	Initial BW	362	kg		1783	3	3
							1784	0	Initial BW	364	kg		1784	3	3
							1785	0	Initial BW	358	kg		1785	3	3
							1786	0	Initial BW	344	kg		1786	3	3
							1787	0	Initial BW	366	kg		1787	3	3
							1788	0	Initial BW	380	kg		1788	3	3
							1789	0	Initial BW	370	kg		1789	3	3
							1790	0	Initial BW	374	kg		1790	3	3
							1791	0	Initial BW	372	kg		1791	3	3
							1792	0	Initial BW	356	kg		1792	3	3
							1793	0	Initial BW	358	kg		1793	3	3
							1794	0	Initial BW	338	kg		1794	3	3
							1795	0	Initial BW	376	kg		1795	3	3
							1796	0	Initial BW	370	kg		1796	3	3
							1797	0	Initial BW	358	kg		1797	3	3
							1798	0	Initial BW	358	kg		1798	3	3
							1799	0	Initial BW	374	kg		1799	3	3
							1800	0	Initial BW	334	kg		1800	3	3
							1801	0	Initial BW	382	kg		1801	3	3
							1802	0	Initial BW	354	kg		1802	3	3
							1803	0	Initial BW	362	kg		1803	3	3
							1804	0	Initial BW	380	kg		1804	3	3
							1805	0	Initial BW	362	kg		1805	3	3
							1806	0	Initial BW	352	kg		1806	3	3
							1807	0	Initial BW	360	kg		1807	3	3
							1808	0	Initial BW	378	kg		1808	3	3
							1809	0	Initial BW	368	kg		1809	3	3
							1810	0	Initial BW	372	kg		1810	3	3
							1811	0	Initial BW	382	kg		1811	3	3
							1812	0	Initial BW	358	kg		1812	3	3
							1813	0	Initial BW	352	kg		1813	3	3
							1814	0	Initial BW	372	kg		1814	3	3
							1815	0	Initial BW	368	kg		1815	3	3
							1816	0	Initial BW	370	kg		1816	3	3
							1817	0	Initial BW	386	kg		1817	3	3
							1818	0	Initial BW	356	kg		1818	3	3
							1819	0	Initial BW	366	kg		1819	3	3
							1820	0	Initial BW	342	kg		1820	3	3
							1821	0	Initial BW	328	kg		1821	3	3
							1822	0	Initial BW	382	kg		1822	3	3
							1823	0	Initial BW	364	kg		1823	3	3
							1824	0	Initial BW	364	kg		1824	3	3
							1825	0	Initial BW	372	kg		1825	3	3
							1826	0	Initial BW	360	kg		1826	3	3
							1827	5	Initial BW	318	kg		1827	3	3
							1828	5	Initial BW	320	kg		1828	3	3
							1829	5	Initial BW	328	kg		1829	3	3
							1830	5	Initial BW	300	kg		1830	3	3
							1831	5	Initial BW	346	kg		1831	3	3
							1832	5	Initial BW	312	kg		1832	3	3
							1833	5	Initial BW	316	kg		1833	3	3
							1834	5	Initial BW	336	kg		1834	3	3
							1835	5	Initial BW	334	kg		1835	3	3
							1836	5	Initial BW	324	kg		1836	3	3
							1837	5	Initial BW	320	kg		1837	3	3
							1838	5	Initial BW	338	kg		1838	3	3
							1839	5	Initial BW	306	kg		1839	3	3
							1840	5	Initial BW	326	kg		1840	3	3
							1841	5	Initial BW	316	kg		1841	3	3
							1842	5	Initial BW	370	kg		1842	3	3
							1843	5	Initial BW	330	kg		1843	3	3
							1844	5	Initial BW	366	kg		1844	3	3
							1845	5	Initial BW	334	kg		1845	3	3
							1846	5	Initial BW	328	kg		1846	3	3
							1847	5	Initial BW	322	kg		1847	3	3
							1848	5	Initial BW	350	kg		1848	3	3
							1849	5	Initial BW	306	kg		1849	3	3
							1850	5	Initial BW	308	kg		1850	3	3
							1851	5	Initial BW	324	kg		1851	3	3
							1852	5	Initial BW	344	kg		1852	3	3
							1853	5	Initial BW	334	kg		1853	3	3
							1854	5	Initial BW	316	kg		1854	3	3
							1855	5	Initial BW	322	kg		1855	3	3
							1856	5	Initial BW	340	kg		1856	3	3
							1857	5	Initial BW	300	kg		1857	3	3
							1858	5	Initial BW	344	kg		1858	3	3
							1859	5	Initial BW	330	kg		1859	3	3
							1860	5	Initial BW	306	kg		1860	3	3
							1861	5	Initial BW	328	kg		1861	3	3
							1862	5	Initial BW	340	kg		1862	3	3
							1863	5	Initial BW	344	kg		1863	3	3
							1864	5	Initial BW	312	kg		1864	3	3
							1865	5	Initial BW	306	kg		1865	3	3
							1866	5	Initial BW	322	kg		1866	4	3
							1867	5	Initial BW	286	kg		1867	4	3
							1868	5	Initial BW	310	kg		1868	4	3
							1869	5	Initial BW	344	kg		1869	4	3
							1870	5	Initial BW	318	kg		1870	4	3
							1871	5	Initial BW	298	kg		1871	4	3
							1872	5	Initial BW	356	kg		1872	4	3
							1873	5	Initial BW	340	kg		1873	4	3
							1874	5	Initial BW	298	kg		1874	4	3
							1875	5	Initial BW	306	kg		1875	4	3
							1876	5	Initial BW	300	kg		1876	4	3
							1877	5	Initial BW	310	kg		1877	4	3
							1878	5	Initial BW	328	kg		1878	4	3
							1879	5	Initial BW	308	kg		1879	4	3
							1880	5	Initial BW	326	kg		1880	4	3
							1881	5	Initial BW	334	kg		1881	4	3
							1882	5	Initial BW	294	kg		1882	4	3
							1883	5	Initial BW	338	kg		1883	4	3
							1884	5	Initial BW	342	kg		1884	4	3
							1885	5	Initial BW	308	kg		1885	4	3
							1886	5	Initial BW	330	kg		1886	4	3
							1887	5	Initial BW	292	kg		1887	4	3
							1888	5	Initial BW	334	kg		1888	4	3
							1889	5	Initial BW	376	kg		1889	4	3
							1890	5	Initial BW	308	kg		1890	4	3
							1891	5	Initial BW	332	kg		1891	4	3
							1892	5	Initial BW	348	kg		1892	4	3
							1893	5	Initial BW	324	kg		1893	4	3
							1894	5	Initial BW	312	kg		1894	4	3
							1895	5	Initial BW	340	kg		1895	4	3
							1896	5	Initial BW	346	kg		1896	4	3
							1897	5	Initial BW	304	kg		1897	4	3
							1898	5	Initial BW	328	kg		1898	4	3
							1899	5	Initial BW	330	kg		1899	4	3
							1900	5	Initial BW	330	kg		1900	4	3
							1901	5	Initial BW	328	kg		1901	4	3
							1902	5	Initial BW	344	kg		1902	4	3
							1903	5	Initial BW	328	kg		1903	4	3
							1904	5	Initial BW	316	kg		1904	4	3
							1905	5	Initial BW	342	kg		1905	4	3
							1906	5	Initial BW	332	kg		1906	4	3
							1907	5	Initial BW	340	kg		1907	4	3
							1908	5	Initial BW	304	kg		1908	4	3
							1909	5	Initial BW	290	kg		1909	4	3
							1910	5	Initial BW	296	kg		1910	4	3
							1911	5	Initial BW	336	kg		1911	4	3
							1912	5	Initial BW	302	kg		1912	4	3
							1913	5	Initial BW	330	kg		1913	4	3
							1914	5	Initial BW	302	kg		1914	4	3
							1915	5	Initial BW	322	kg		1915	4	3
							1916	5	Initial BW	356	kg		1916	4	3
							1917	5	Initial BW	346	kg		1917	4	3
							1918	5	Initial BW	306	kg		1918	4	3
							1919	5	Initial BW	342	kg		1919	4	3
							1920	5	Initial BW	334	kg		1920	4	3
							1921	5	Initial BW	304	kg		1921	4	3
							1922	5	Initial BW	346	kg		1922	4	3
							1923	5	Initial BW	332	kg		1923	4	3
							1924	5	Initial BW	356	kg		1924	4	3
							1925	5	Initial BW	312	kg		1925	4	3
							1926	5	Initial BW	346	kg		1926	4	3
							1927	5	Initial BW	328	kg		1927	4	3
							1928	5	Initial BW	326	kg		1928	4	3
							1929	5	Initial BW	316	kg		1929	4	3
							1930	5	Initial BW	304	kg		1930	4	3
							1931	5	Initial BW	312	kg		1931	4	3
							1932	5	Initial BW	335	kg		1932	4	3
							1933	5	Initial BW	326	kg		1933	4	3
							1934	5	Initial BW	310	kg		1934	4	3
							1935	5	Initial BW	316	kg		1935	4	3
							1936	5	Initial BW	332	kg		1936	4	3
							1937	5	Initial BW	358	kg		1937	4	3
							1938	5	Initial BW	318	kg		1938	4	3
							1939	5	Initial BW	296	kg		1939	4	3
							1940	5	Initial BW	330	kg		1940	4	3
							1941	5	Initial BW	328	kg		1941	4	3
							1942	5	Initial BW	314	kg		1942	4	3
							1943	5	Initial BW	332	kg		1943	4	3
							1944	5	Initial BW	334	kg		1944	4	3
							1945	5	Initial BW	328	kg		1945	4	3
							1946	5	Initial BW	310	kg		1946	4	3
							1947	5	Initial BW	336	kg		1947	4	3
							1948	5	Initial BW	338	kg		1948	4	3
							1949	5	Initial BW	328	kg		1949	4	3
							1950	5	Initial BW	354	kg		1950	4	3
							1951	5	Initial BW	338	kg		1951	4	3
							1952	5	Initial BW	340	kg		1952	4	3
							1953	5	Initial BW	336	kg		1953	4	3
							1954	5	Initial BW	304	kg		1954	4	3
							1955	5	Initial BW	320	kg		1955	4	3
							1956	5	Initial BW	314	kg		1956	4	3
							1957	5	Initial BW	354	kg		1957	4	3
							1958	5	Initial BW	352	kg		1958	4	3
							1959	5	Initial BW	334	kg		1959	4	3
							1960	5	Initial BW	350	kg		1960	4	3
							1961	5	Initial BW	314	kg		1961	4	3
							1962	5	Initial BW	342	kg		1962	4	3
							1963	5	Initial BW	306	kg		1963	4	3
							1964	5	Initial BW	342	kg		1964	4	3
							1965	5	Initial BW	360	kg		1965	4	3
							1966	5	Initial BW	298	kg		1966	4	3
							1967	5	Initial BW	352	kg		1967	4	3
							1968	5	Initial BW	352	kg		1968	4	3
							1969	5	Initial BW	336	kg		1969	4	3
							1970	5	Initial BW	330	kg		1970	4	3
							1971	5	Initial BW	352	kg		1971	4	3
							1972	5	Initial BW	344	kg		1972	4	3
							1973	5	Initial BW	346	kg		1973	4	3
							1974	5	Initial BW	320	kg		1974	4	3
							1975	5	Initial BW	330	kg		1975	4	3
							1976	5	Initial BW	326	kg		1976	4	3
							1977	5	Initial BW	332	kg		1977	4	3
							1978	5	Initial BW	348	kg		1978	4	3
							1979	5	Initial BW	336	kg		1979	4	3
							1980	5	Initial BW	332	kg		1980	4	3
							1981	5	Initial BW	348	kg		1981	4	3
							1982	5	Initial BW	294	kg		1982	4	3
							1983	5	Initial BW	332	kg		1983	4	3
							1984	5	Initial BW	322	kg		1984	4	3
							1985	5	Initial BW	330	kg		1985	4	3
							1986	5	Initial BW	344	kg		1986	4	3
							1987	5	Initial BW	336	kg		1987	4	3
							1988	5	Initial BW	326	kg		1988	4	3
							1989	5	Initial BW	312	kg		1989	4	3
							1990	5	Initial BW	362	kg		1990	4	3
							1991	5	Initial BW	348	kg		1991	4	3
							1992	5	Initial BW	336	kg		1992	4	3
							1993	5	Initial BW	346	kg		1993	4	3
							1994	5	Initial BW	342	kg		1994	4	3
							1995	10	Initial BW	344	kg		1995	4	3
							1996	10	Initial BW	340	kg		1996	4	3
							1997	10	Initial BW	354	kg		1997	4	3
							1998	10	Initial BW	330	kg		1998	4	3
[truncated: 41,331 more rows]
